# Supplementary material for: Bis[N,N-bis­(2-hydroxy­ethyl)dithio­carbamato-κ2 S,S′]copper(II)
Source: Acta Crystallogr Sect E Struct Rep Online. 2009 Nov 28;65(Pt 12):m1694. doi: 10.1107/S160053680904999X (PMC2971934; doi:10.1107/S160053680904999X)
Supplement: Supplementary file 1 [file e-65-m1694-sup1.cif]

##############################################################################
###                                                                        ###
###        Electronic paper (Acta Crystallographica Section E)             ###
###                                                                        ###
##############################################################################
#                                                                            #
# This CIF contains the data in a paper accepted for publication in Acta     #
# Crystallographica Section E. It conforms to the requirements of Notes      #
# for Authors for Section E, and has been peer reviewed under the auspices   #
# of the IUCr Commission on Journals.                                        #
#                                                                            #
# Full details of the Crystallographic Information File format               #
# are given in the paper "The Crystallographic Information File (CIF):       #
# a New Standard Archive File for Crystallography" by S. R. Hall, F. H.      #
# Allen and I. D. Brown [Acta Cryst. (1991), A47, 655-685].                  #
#                                                                            #
# The current version of the core CIF dictionary is obtainable from          #
# ftp://ftp.iucr.org/pub/cif_core.dic. The current version number is 2.4.    #
#                                                                            #
# Software is freely available for graphical display of the structure(s) in  #
# this CIF.  For information consult the CIF home page http://www.iucr.org/  #
# cif/home.html                                                              #
#                                                                            #
# This file may be used for bona fide research purposes within the           #
# scientific community so long as proper attribution is given to the journal # 
# article from which it was obtained.                                        #
#                                                                            #
##############################################################################
                                             
data_I
_audit_creation_method     SHELXL-97
_chemical_name_systematic
;
Bis[<i>N</i>,<i>N</i>-bis(2-hydroxyethyl)dithiocarbamato-
\k^2^<i>S</i>,<i>S</i>']copper(II)
;
_chemical_name_common     ?
_chemical_formula_moiety     'C10 H20 Cu N2 O4 S4'
_chemical_formula_sum     'C10 H20 Cu N2 O4 S4'
_chemical_formula_iupac     '[Cu (C5 H10 N O2 S2)2]'
_chemical_formula_weight     424.06
_chemical_melting_point     ?
_chemical_melting_point_gt     ?
_chemical_melting_point_lt     ?
_symmetry_cell_setting     'Monoclinic'
_symmetry_space_group_name_H-M     'P 21/c'
_symmetry_space_group_name_Hall     '-P 2ybc'
loop_
    _symmetry_equiv_pos_as_xyz
    'x, y, z'
    '-x, y+1/2, -z+1/2'
    '-x, -y, -z'
    'x, -y-1/2, z-1/2'
_cell_length_a     11.1088(9)
_cell_length_b     14.7047(11)
_cell_length_c     11.3401(9)
_cell_angle_alpha     90.00
_cell_angle_beta     118.2530(10)
_cell_angle_gamma     90.00
_cell_volume     1631.7(2)
_cell_formula_units_Z     4
_cell_measurement_reflns_used     5620
_cell_measurement_theta_min     2.46
_cell_measurement_theta_max     28.05
_cell_measurement_temperature     298(2)
_exptl_crystal_description     prism
_exptl_crystal_colour     black
_exptl_crystal_size_max     0.35
_exptl_crystal_size_mid     0.35
_exptl_crystal_size_min     0.30
_exptl_crystal_density_diffrn     1.726
_exptl_crystal_density_meas     ?
_exptl_crystal_density_method     'not measured'
_exptl_crystal_F_000     876
_exptl_absorpt_coefficient_mu     1.864
_exptl_absorpt_correction_type     'multi-scan'
_exptl_absorpt_process_details     '(SADABS; Sheldrick, 1996)'
_exptl_absorpt_correction_T_min     0.5615
_exptl_absorpt_correction_T_max     0.6047
_exptl_special_details
;
;
_diffrn_ambient_temperature     298(2)
_diffrn_radiation_type     MoK\a
_diffrn_radiation_wavelength     0.71073
_diffrn_radiation_source     'fine-focus sealed tube'
_diffrn_radiation_monochromator     graphite
_diffrn_measurement_device_type     'Bruker SMART CCD area-detector'
_diffrn_measurement_method     '\f and \w scans'
_diffrn_detector_area_resol_mean     ?
_diffrn_reflns_number     8158
_diffrn_reflns_av_R_equivalents     0.0679
_diffrn_reflns_av_sigmaI/netI     0.0503
_diffrn_reflns_theta_min     2.08
_diffrn_reflns_theta_max     25.25
_diffrn_reflns_theta_full     25.25
_diffrn_measured_fraction_theta_max     0.990
_diffrn_measured_fraction_theta_full     0.990
_diffrn_reflns_limit_h_min     -13
_diffrn_reflns_limit_h_max     9
_diffrn_reflns_limit_k_min     -16
_diffrn_reflns_limit_k_max     17
_diffrn_reflns_limit_l_min     -7
_diffrn_reflns_limit_l_max     13
_diffrn_standards_number     0
_diffrn_standards_interval_count     ?
_diffrn_standards_interval_time     ?
_diffrn_standards_decay_%     ?
_refine_special_details
;
Refinement of <i>F</i>^2^ against ALL reflections. The weighted <i>R</i>-factor
<i>wR</i> and goodness of fit <i>S</i> are based on <i>F</i>^2^, conventional
<i>R</i>-factors <i>R</i> are based on <i>F</i>, with <i>F</i> set to zero for
negative <i>F</i>^2^. The threshold expression of <i>F</i>^2^ >
\s(<i>F</i>^2^) is used only for calculating <i>R</i>-factors(gt) <i>etc</i>.
and is not relevant to the choice of reflections for refinement.
<i>R</i>-factors based on <i>F</i>^2^ are statistically about twice as large
as those based on <i>F</i>, and <i>R</i>- factors based on ALL data will be
even larger.
;
_reflns_number_total     2928
_reflns_number_gt     2652
_reflns_threshold_expression     I>2sigma(I)
_refine_ls_structure_factor_coef     Fsqd
_refine_ls_matrix_type     full
_refine_ls_R_factor_all     0.0385
_refine_ls_R_factor_gt     0.0352
_refine_ls_wR_factor_gt     0.0923
_refine_ls_wR_factor_ref     0.0945
_refine_ls_goodness_of_fit_ref     1.033
_refine_ls_restrained_S_all     1.033
_refine_ls_number_reflns     2928
_refine_ls_number_parameters     190
_refine_ls_number_restraints     0
_refine_ls_hydrogen_treatment     constr
_refine_ls_weighting_scheme     calc
_refine_ls_weighting_details
         'calc w=1/[\s^2^(Fo^2^)+(0.0446P)^2^+1.7228P] where P=(Fo^2^+2Fc^2^)/3'
_atom_sites_solution_hydrogens     geom
_atom_sites_solution_primary     direct
_atom_sites_solution_secondary     difmap
_refine_ls_shift/su_max     0.000
_refine_ls_shift/su_mean     0.000
_refine_diff_density_max     1.739
_refine_diff_density_min     -0.561
_refine_ls_extinction_method     none
_refine_ls_extinction_coef     ?
loop_
    _atom_type_symbol
    _atom_type_description
    _atom_type_scat_dispersion_real
    _atom_type_scat_dispersion_imag
    _atom_type_scat_source
    'C' 'C' 0.0033 0.0016
                         'International Tables Vol C Tables 4.2.6.8 and 6.1.1.4'
    'H' 'H' 0.0000 0.0000
                         'International Tables Vol C Tables 4.2.6.8 and 6.1.1.4'
    'N' 'N' 0.0061 0.0033
                         'International Tables Vol C Tables 4.2.6.8 and 6.1.1.4'
    'O' 'O' 0.0106 0.0060
                         'International Tables Vol C Tables 4.2.6.8 and 6.1.1.4'
    'S' 'S' 0.1246 0.1234
                         'International Tables Vol C Tables 4.2.6.8 and 6.1.1.4'
    'Cu' 'Cu' 0.3201 1.2651
                         'International Tables Vol C Tables 4.2.6.8 and 6.1.1.4'
_computing_data_collection     'SMART (Bruker, 1998)'
_computing_cell_refinement     'SAINT (Bruker, 1999)'
_computing_data_reduction     'SAINT (Bruker, 1999)'
_computing_structure_solution     'SHELXS97 (Sheldrick, 2008)'
_computing_structure_refinement     'SHELXL97 (Sheldrick, 2008)'
_computing_molecular_graphics     'ORTEP-3 for Windows (Farrugia, 1997)'
_computing_publication_material     'SHELXL97 (Sheldrick, 2008)'
loop_
    _atom_site_type_symbol
    _atom_site_label
    _atom_site_fract_x
    _atom_site_fract_y
    _atom_site_fract_z
    _atom_site_U_iso_or_equiv
    _atom_site_adp_type
    _atom_site_calc_flag
    _atom_site_refinement_flags
    _atom_site_occupancy
    _atom_site_disorder_assembly
    _atom_site_disorder_group
    C C1 0.0521(3) -0.05853(18) 0.2261(3) 0.0192(6) Uani d . 1 . .
    C C2 -0.1504(3) -0.0869(2) 0.2496(3) 0.0233(6) Uani d . 1 . .
    H H2A -0.1983 -0.1411 0.2531 0.028 Uiso calc R 1 . .
    H H2B -0.2019 -0.0601 0.1614 0.028 Uiso calc R 1 . .
    C C3 -0.1424(4) -0.0196(3) 0.3548(4) 0.0406(8) Uani d . 1 . .
    H H3A -0.1207 -0.0520 0.4371 0.049 Uiso calc R 1 . .
    H H3B -0.0697 0.0236 0.3735 0.049 Uiso calc R 1 . .
    C C4 0.0381(3) -0.20342(18) 0.3257(3) 0.0212(6) Uani d . 1 . .
    H H4A 0.1013 -0.2229 0.2942 0.025 Uiso calc R 1 . .
    H H4B -0.0383 -0.2454 0.2901 0.025 Uiso calc R 1 . .
    C C5 0.1091(3) -0.2093(2) 0.4765(3) 0.0227(6) Uani d . 1 . .
    H H5A 0.0560 -0.1763 0.5100 0.027 Uiso calc R 1 . .
    H H5B 0.1130 -0.2725 0.5028 0.027 Uiso calc R 1 . .
    C C6 0.3436(3) 0.17401(18) 0.0766(2) 0.0162(5) Uani d . 1 . .
    C C7 0.5611(3) 0.20374(19) 0.0815(3) 0.0190(6) Uani d . 1 . .
    H H7A 0.5985 0.1702 0.1650 0.023 Uiso calc R 1 . .
    H H7B 0.6123 0.2600 0.0980 0.023 Uiso calc R 1 . .
    C C8 0.5805(3) 0.1480(2) -0.0214(3) 0.0255(6) Uani d . 1 . .
    H H8A 0.6740 0.1264 0.0185 0.031 Uiso calc R 1 . .
    H H8B 0.5209 0.0953 -0.0462 0.031 Uiso calc R 1 . .
    C C9 0.3588(3) 0.30637(19) -0.0457(3) 0.0206(6) Uani d . 1 . .
    H H9A 0.2618 0.3096 -0.0736 0.025 Uiso calc R 1 . .
    H H9B 0.3693 0.3001 -0.1255 0.025 Uiso calc R 1 . .
    C C10 0.4260(3) 0.3936(2) 0.0247(3) 0.0307(7) Uani d . 1 . .
    H H10A 0.5215 0.3927 0.0462 0.037 Uiso calc R 1 . .
    H H10B 0.3827 0.4445 -0.0347 0.037 Uiso calc R 1 . .
    Cu Cu1 0.18494(3) 0.05408(2) 0.13092(3) 0.02051(13) Uani d . 1 . .
    N N1 -0.0131(2) -0.11176(16) 0.2714(2) 0.0194(5) Uani d . 1 . .
    N N2 0.4167(2) 0.22570(16) 0.0394(2) 0.0166(5) Uani d . 1 . .
    O O1 -0.2655(3) 0.02700(18) 0.3122(3) 0.0447(6) Uani d . 1 . .
    H H1 -0.3242 -0.0082 0.3092 0.067 Uiso calc R 1 . .
    O O2 0.2441(2) -0.17337(15) 0.5363(2) 0.0270(5) Uani d . 1 . .
    H H2 0.2414 -0.1197 0.5156 0.040 Uiso calc R 1 . .
    O O3 0.5511(2) 0.19925(15) -0.13961(19) 0.0290(5) Uani d . 1 . .
    H H3 0.6027 0.2431 -0.1195 0.044 Uiso calc R 1 . .
    O O4 0.4164(3) 0.40549(16) 0.1437(2) 0.0457(7) Uani d . 1 . .
    H H4 0.4534 0.3626 0.1944 0.069 Uiso calc R 1 . .
    S S1 0.20586(7) -0.08469(5) 0.23294(7) 0.02249(18) Uani d . 1 . .
    S S2 -0.01496(8) 0.04398(5) 0.14746(8) 0.02730(19) Uani d . 1 . .
    S S3 0.17688(7) 0.19631(5) 0.03995(7) 0.01979(17) Uani d . 1 . .
    S S4 0.40396(7) 0.07346(5) 0.16331(7) 0.02160(18) Uani d . 1 . .
loop_
    _atom_site_aniso_label
    _atom_site_aniso_U_11
    _atom_site_aniso_U_22
    _atom_site_aniso_U_33
    _atom_site_aniso_U_12
    _atom_site_aniso_U_13
    _atom_site_aniso_U_23
    C1 0.0173(13) 0.0192(14) 0.0184(13) -0.0016(11) 0.0064(11) -0.0002(10)
    C2 0.0194(14) 0.0258(15) 0.0272(15) -0.0037(12) 0.0130(12) -0.0013(12)
    C3 0.0315(18) 0.051(2) 0.047(2) -0.0082(17) 0.0249(16) -0.0178(18)
    C4 0.0210(14) 0.0159(13) 0.0253(14) -0.0022(11) 0.0097(12) 0.0012(11)
    C5 0.0208(14) 0.0214(14) 0.0258(15) 0.0013(12) 0.0110(12) 0.0039(11)
    C6 0.0163(12) 0.0175(13) 0.0151(12) 0.0001(11) 0.0076(10) -0.0040(10)
    C7 0.0144(13) 0.0229(14) 0.0202(13) -0.0002(11) 0.0086(11) 0.0004(11)
    C8 0.0250(15) 0.0253(15) 0.0311(15) 0.0012(13) 0.0173(13) -0.0021(12)
    C9 0.0172(13) 0.0227(14) 0.0203(13) 0.0003(11) 0.0077(11) 0.0057(11)
    C10 0.0266(16) 0.0206(15) 0.0334(17) -0.0023(13) 0.0047(13) 0.0066(13)
    Cu1 0.0192(2) 0.0191(2) 0.0275(2) 0.00087(14) 0.01459(16) 0.00434(13)
    N1 0.0161(11) 0.0186(11) 0.0226(12) -0.0017(10) 0.0084(9) 0.0018(9)
    N2 0.0146(11) 0.0173(11) 0.0182(11) -0.0005(9) 0.0079(9) 0.0009(9)
    O1 0.0341(13) 0.0424(14) 0.0581(16) 0.0015(12) 0.0223(12) -0.0075(12)
    O2 0.0191(10) 0.0286(11) 0.0287(11) 0.0026(9) 0.0076(8) 0.0000(9)
    O3 0.0321(12) 0.0350(12) 0.0256(10) -0.0108(10) 0.0183(9) -0.0059(9)
    O4 0.0601(17) 0.0282(12) 0.0299(12) 0.0181(12) 0.0058(11) -0.0052(10)
    S1 0.0161(3) 0.0221(4) 0.0296(4) 0.0025(3) 0.0111(3) 0.0073(3)
    S2 0.0251(4) 0.0220(4) 0.0423(4) 0.0070(3) 0.0221(3) 0.0120(3)
    S3 0.0157(3) 0.0196(3) 0.0263(4) 0.0013(3) 0.0118(3) 0.0025(3)
    S4 0.0195(3) 0.0189(3) 0.0294(4) 0.0034(3) 0.0140(3) 0.0062(3)
_geom_special_details
;
All e.s.d.'s (except the e.s.d. in the dihedral angle between two l.s. planes)
are estimated using the full covariance matrix. The cell e.s.d.'s are taken
into account individually in the estimation of e.s.d.'s in distances, angles
and torsion angles; correlations between e.s.d.'s in cell parameters are only
used when they are defined by crystal symmetry. An approximate (isotropic)
treatment of cell e.s.d.'s is used for estimating e.s.d.'s involving l.s.
planes.
;
loop_
    _geom_bond_atom_site_label_1
    _geom_bond_atom_site_label_2
    _geom_bond_site_symmetry_2
    _geom_bond_distance
    _geom_bond_publ_flag
    C1 N1 . 1.324(4) ?
    C1 S1 . 1.717(3) ?
    C1 S2 . 1.730(3) ?
    C2 N1 . 1.472(4) ?
    C2 C3 . 1.519(4) ?
    C2 H2A . 0.9700 ?
    C2 H2B . 0.9700 ?
    C3 O1 . 1.396(4) ?
    C3 H3A . 0.9700 ?
    C3 H3B . 0.9700 ?
    C4 N1 . 1.479(3) ?
    C4 C5 . 1.510(4) ?
    C4 H4A . 0.9700 ?
    C4 H4B . 0.9700 ?
    C5 O2 . 1.423(3) ?
    C5 H5A . 0.9700 ?
    C5 H5B . 0.9700 ?
    C6 N2 . 1.319(4) ?
    C6 S4 . 1.726(3) ?
    C6 S3 . 1.727(3) ?
    C7 N2 . 1.477(3) ?
    C7 C8 . 1.522(4) ?
    C7 H7A . 0.9700 ?
    C7 H7B . 0.9700 ?
    C8 O3 . 1.434(4) ?
    C8 H8A . 0.9700 ?
    C8 H8B . 0.9700 ?
    C9 N2 . 1.471(3) ?
    C9 C10 . 1.508(4) ?
    C9 H9A . 0.9700 ?
    C9 H9B . 0.9700 ?
    C10 O4 . 1.414(4) ?
    C10 H10A . 0.9700 ?
    C10 H10B . 0.9700 ?
    Cu1 S1 . 2.3026(8) yes
    Cu1 S2 . 2.3201(8) yes
    Cu1 S3 . 2.3148(8) yes
    Cu1 S4 . 2.2999(8) yes
    O1 H1 . 0.8200 ?
    O2 H2 . 0.8200 ?
    O3 H3 . 0.8200 ?
    O4 H4 . 0.8200 ?
loop_
    _geom_angle_atom_site_label_1
    _geom_angle_atom_site_label_2
    _geom_angle_atom_site_label_3
    _geom_angle_site_symmetry_1
    _geom_angle_site_symmetry_3
    _geom_angle
    _geom_angle_publ_flag
    N1 C1 S1 . . 124.4(2) ?
    N1 C1 S2 . . 122.3(2) ?
    S1 C1 S2 . . 113.23(16) ?
    N1 C2 C3 . . 111.0(2) ?
    N1 C2 H2A . . 109.4 ?
    C3 C2 H2A . . 109.4 ?
    N1 C2 H2B . . 109.4 ?
    C3 C2 H2B . . 109.4 ?
    H2A C2 H2B . . 108.0 ?
    O1 C3 C2 . . 111.3(3) ?
    O1 C3 H3A . . 109.4 ?
    C2 C3 H3A . . 109.4 ?
    O1 C3 H3B . . 109.4 ?
    C2 C3 H3B . . 109.4 ?
    H3A C3 H3B . . 108.0 ?
    N1 C4 C5 . . 114.6(2) ?
    N1 C4 H4A . . 108.6 ?
    C5 C4 H4A . . 108.6 ?
    N1 C4 H4B . . 108.6 ?
    C5 C4 H4B . . 108.6 ?
    H4A C4 H4B . . 107.6 ?
    O2 C5 C4 . . 112.7(2) ?
    O2 C5 H5A . . 109.1 ?
    C4 C5 H5A . . 109.1 ?
    O2 C5 H5B . . 109.1 ?
    C4 C5 H5B . . 109.1 ?
    H5A C5 H5B . . 107.8 ?
    N2 C6 S4 . . 123.0(2) ?
    N2 C6 S3 . . 124.5(2) ?
    S4 C6 S3 . . 112.51(15) ?
    N2 C7 C8 . . 113.3(2) ?
    N2 C7 H7A . . 108.9 ?
    C8 C7 H7A . . 108.9 ?
    N2 C7 H7B . . 108.9 ?
    C8 C7 H7B . . 108.9 ?
    H7A C7 H7B . . 107.7 ?
    O3 C8 C7 . . 112.5(2) ?
    O3 C8 H8A . . 109.1 ?
    C7 C8 H8A . . 109.1 ?
    O3 C8 H8B . . 109.1 ?
    C7 C8 H8B . . 109.1 ?
    H8A C8 H8B . . 107.8 ?
    N2 C9 C10 . . 112.7(2) ?
    N2 C9 H9A . . 109.1 ?
    C10 C9 H9A . . 109.1 ?
    N2 C9 H9B . . 109.1 ?
    C10 C9 H9B . . 109.1 ?
    H9A C9 H9B . . 107.8 ?
    O4 C10 C9 . . 111.6(3) ?
    O4 C10 H10A . . 109.3 ?
    C9 C10 H10A . . 109.3 ?
    O4 C10 H10B . . 109.3 ?
    C9 C10 H10B . . 109.3 ?
    H10A C10 H10B . . 108.0 ?
    S4 Cu1 S1 . . 100.48(3) ?
    S4 Cu1 S3 . . 76.94(3) ?
    S1 Cu1 S3 . . 176.35(3) ?
    S4 Cu1 S2 . . 167.33(3) ?
    S1 Cu1 S2 . . 77.02(3) ?
    S3 Cu1 S2 . . 104.91(3) ?
    C1 N1 C2 . . 120.1(2) ?
    C1 N1 C4 . . 121.8(2) ?
    C2 N1 C4 . . 117.4(2) ?
    C6 N2 C9 . . 122.0(2) ?
    C6 N2 C7 . . 120.7(2) ?
    C9 N2 C7 . . 117.3(2) ?
    C3 O1 H1 . . 109.5 ?
    C5 O2 H2 . . 109.5 ?
    C8 O3 H3 . . 109.5 ?
    C10 O4 H4 . . 109.5 ?
    C1 S1 Cu1 . . 85.25(10) ?
    C1 S2 Cu1 . . 84.42(10) ?
    C6 S3 Cu1 . . 84.86(9) ?
    C6 S4 Cu1 . . 85.35(9) ?
loop_
    _geom_hbond_atom_site_label_D
    _geom_hbond_atom_site_label_H
    _geom_hbond_atom_site_label_A
    _geom_hbond_site_symmetry_A
    _geom_hbond_distance_DH
    _geom_hbond_distance_HA
    _geom_hbond_distance_DA
    _geom_hbond_angle_DHA
    O1 H1 O4 2_545 0.82 1.86 2.654(4) 162.3
    O2 H2 O1 3_556 0.82 2.29 2.694(3) 110.8
    O3 H3 O2 2_655 0.82 1.94 2.744(3) 165.5
    O4 H4 O3 4_566 0.82 1.90 2.677(3) 157.4
data_global
_journal_date_recd_electronic     2009-11-17
_journal_date_accepted     2009-11-20
_journal_name_full     'Acta Crystallographica, Section E'
_journal_year     2009
_journal_volume     65
_journal_issue     12
_journal_page_first     m1694
_journal_page_last     m1694
_journal_paper_category     QM
_journal_coeditor_code     XU2681
_publ_contact_author_name     'Yun Zhong'
_publ_contact_author_address
;
School of Basical Science
East China Jiaotong University
Nanchang 330013
People's Republic of China
;
_publ_contact_author_email     'zhongyun1973@126.com'
_publ_contact_author_fax     ?
_publ_contact_author_phone     ?
_publ_section_title
;\
Bis[<i>N</i>,<i>N</i>-bis(2-hydroxyethyl)dithiocarbamato-\k^2^<i>S</i>,\
<i>S</i>']copper(II)
;
loop_
    _publ_author_name
    _publ_author_address
    'Hou, Lan-Feng'
;
School of Basical Science
East China Jiaotong University
Nanchang 330013
People's Republic of China
;
    'Zhong, Yun'
;
School of Basical Science
East China Jiaotong University
Nanchang 330013
People's Republic of China
;
    'Mei, Yan'
;
School of Basical Science
East China Jiaotong University
Nanchang 330013
People's Republic of China
;
    'Fan, Jun'
;
School of Chemistry and Environment
South China Normal University
Guangzhou 510006
People's Republic of China
;
