# Supplementary material for: Bis[N,N-bis­(2-hydroxy­ethyl)dithio­carbamato-κ2 S,S′]copper(II)
Source: Acta Crystallogr Sect E Struct Rep Online. 2009 Nov 28;65(Pt 12):m1694. doi: 10.1107/S160053680904999X (PMC2971934; doi:10.1107/S160053680904999X)
Supplement: Supplementary file 2 [file e-65-m1694-Isup2.hkl]

# 
# h,k,l, Fc-squared, Fo-squared, sigma(Fo-squared) and status flag 
# 
data_I
_shelx_title ' cu in P2(1)/c' 
_shelx_refln_list_code          4 
_shelx_F_calc_maximum      281.52 
_exptl_crystal_F_000       876.00 
_reflns_d_resolution_high  0.8331 
 
loop_ 
 _symmetry_equiv_pos_as_xyz 
 'x, y, z' 
 '-x, y+1/2, -z+1/2' 
 '-x, -y, -z' 
 'x, -y-1/2, z-1/2' 
 
_cell_length_a    11.1088 
_cell_length_b    14.7047 
_cell_length_c    11.3401 
_cell_angle_alpha  90.000 
_cell_angle_beta  118.253 
_cell_angle_gamma  90.000 
 
_shelx_F_squared_multiplier     1.000 
 
loop_ 
 _refln_index_h 
 _refln_index_k 
 _refln_index_l 
 _refln_F_squared_calc 
 _refln_F_squared_meas 
 _refln_F_squared_sigma 
 _refln_observed_status 
   1   0   0     1558.95     1506.40     19.51 o 
   3   0   0    10699.71    11137.24     89.31 o 
   4   0   0       49.19       76.98     10.20 o 
   5   0   0    59934.35    57929.77    268.72 o 
   6   0   0     1384.18     1571.68     48.24 o 
   7   0   0     1215.67     1217.11     46.65 o 
   8   0   0     4789.33     5016.65    101.37 o 
   9   0   0      216.42      243.35     26.78 o 
  10   0   0     1937.12     1955.77     73.87 o 
  11   0   0      992.50     1019.88     58.00 o 
   1   1   0     3652.74     4033.01    319.49 o 
   2   1   0      608.23      615.72     96.00 o 
   3   1   0      168.60      190.85     11.83 o 
   4   1   0     3990.01     4417.51    108.37 o 
   5   1   0    10558.40    11384.58    529.63 o 
   6   1   0     1170.31     1328.56     31.63 o 
   7   1   0      841.45      858.59     28.11 o 
   8   1   0     1582.46     1547.96     40.31 o 
   9   1   0      917.11      900.73     33.77 o 
  10   1   0     1292.29     1337.46     43.61 o 
  11   1   0      244.74      209.24     20.84 o 
   0   2   0     7176.92     7273.34    254.57 o 
   1   2   0    12424.85    11520.33     89.09 o 
   2   2   0     2192.63     2307.01    103.92 o 
   3   2   0      455.21      685.12     52.20 o 
   4   2   0     1925.39     1870.80    160.41 o 
   5   2   0     6131.77     6893.67    360.90 o 
   6   2   0     1806.21     2279.70     93.87 o 
   7   2   0       20.71        6.26      5.54 o 
   8   2   0       47.96       56.39     10.43 o 
   9   2   0      300.72      294.03     43.72 o 
  10   2   0     1993.18     2048.72     86.69 o 
  11   2   0        8.68       12.30      9.98 o 
   1   3   0     4186.67     4255.97     34.21 o 
   2   3   0      263.72      369.78     17.97 o 
   3   3   0     9639.96    10174.81    565.50 o 
   4   3   0     8873.70     8789.17    563.06 o 
   5   3   0      709.79      773.69     52.35 o 
   6   3   0      354.23      386.15     12.97 o 
   7   3   0       33.35       17.91      6.75 o 
   8   3   0     1326.82     1432.87     95.47 o 
   9   3   0      737.95      754.08     31.47 o 
  10   3   0      177.02      196.02     19.72 o 
  11   3   0       69.42       90.49     16.02 o 
   0   4   0      111.06      184.84     21.02 o 
   1   4   0     3547.32     3765.23     59.28 o 
   2   4   0       11.22       48.72     14.28 o 
   4   4   0        1.48       14.81      8.23 o 
   5   4   0      597.69      533.91     27.33 o 
   6   4   0      517.78      669.99     38.44 o 
   7   4   0      109.37      103.24     19.16 o 
   8   4   0        0.49        6.47      6.96 o 
   9   4   0      198.68      187.29     17.96 o 
  10   4   0      116.44       95.04     15.35 o 
  11   4   0      328.45      345.14     25.62 o 
   1   5   0     7008.45     7221.52    190.59 o 
   2   5   0       41.05       27.93      3.00 o 
   3   5   0       85.84       90.06      5.13 o 
   4   5   0    17161.36    16215.43    258.68 o 
   5   5   0     1737.36     1673.72    250.14 o 
   6   5   0      158.27      141.13     10.59 o 
   7   5   0       10.30       13.32      7.02 o 
   8   5   0      657.46      697.17     55.56 o 
   9   5   0     3297.88     3145.44     94.45 o 
  10   5   0      824.96      731.88     35.21 o 
  11   5   0      152.82      184.39     20.82 o 
   0   6   0     9371.00     9163.93    359.62 o 
   1   6   0        0.90        2.04      1.68 o 
   3   6   0     2080.00     1777.25     93.83 o 
   4   6   0      327.82      353.56     14.35 o 
   5   6   0     8558.24     7697.58    427.99 o 
   6   6   0       54.27       70.99      8.21 o 
   7   6   0        6.44        3.00      5.80 o 
   8   6   0     1014.69      948.08    145.13 o 
   9   6   0       32.59       56.27     33.35 o 
  10   6   0     3080.01     2847.90    216.35 o 
  11   6   0      188.56      214.03     22.40 o 
   1   7   0     2822.99     2731.70     82.61 o 
   2   7   0     5502.79     5328.61    120.04 o 
   3   7   0     4286.75     4618.04    137.61 o 
   4   7   0     4341.25     4162.12    337.51 o 
   5   7   0    11722.60    12275.25    903.06 o 
   6   7   0     1386.24     1324.54     84.50 o 
   7   7   0     2457.66     2493.86    188.19 o 
   8   7   0     1393.76     1287.62    263.57 o 
   9   7   0     2015.08     1945.95    196.53 o 
  10   7   0     2824.22     2817.72    100.92 o 
   0   8   0    40361.70    37575.58   3080.68 o 
   1   8   0     1332.80     1304.19     47.67 o 
   2   8   0     2453.44     2240.61     30.77 o 
   3   8   0     4756.48     4142.91    125.61 o 
   4   8   0       75.25       82.28     14.84 o 
   5   8   0    10932.23    10491.56    786.79 o 
   6   8   0     2264.66     2174.49    146.77 o 
   7   8   0      351.89      323.94     63.68 o 
   8   8   0     2457.31     2592.11    252.26 o 
   9   8   0      553.37      579.44     65.01 o 
  10   8   0      448.46      345.57     51.30 o 
   1   9   0      700.68      667.79     28.54 o 
   2   9   0     1677.51     1757.71     40.90 o 
   3   9   0     1123.88     1005.40     22.34 o 
   4   9   0       11.60        4.07      4.45 o 
   5   9   0      685.82      658.25     36.61 o 
   6   9   0       57.79       50.19     10.33 o 
   7   9   0       50.89       86.63     10.56 o 
   8   9   0     3071.23     3207.80    218.61 o 
   9   9   0        3.59        9.64      9.34 o 
  10   9   0      241.07      235.82     23.46 o 
   0  10   0       34.17       48.28      7.64 o 
   1  10   0     1955.50     1945.69     95.73 o 
   2  10   0      115.45      105.48      8.28 o 
   3  10   0      173.03      200.52     11.68 o 
   4  10   0      522.09      507.93     29.17 o 
   5  10   0      572.34      610.02     53.44 o 
   6  10   0      580.60      571.23     57.01 o 
   7  10   0       11.33        6.83      7.78 o 
   8  10   0       10.55       12.16      9.29 o 
   9  10   0      148.33      155.51     18.84 o 
   1  11   0      238.23      196.28     11.14 o 
   2  11   0      227.30      234.57     16.15 o 
   3  11   0      521.99      546.82     33.59 o 
   4  11   0       96.08      121.44     35.71 o 
   5  11   0      121.96      111.55     10.77 o 
   6  11   0       19.76       26.01      7.69 o 
   7  11   0       19.10       25.91     10.03 o 
   8  11   0       95.84       89.37     32.10 o 
   9  11   0       65.41       57.93     14.17 o 
   0  12   0     1622.70     1459.67     54.81 o 
   1  12   0     3176.36     3042.10     83.28 o 
   2  12   0      856.28      827.35     30.03 o 
   3  12   0        9.21        9.65      6.63 o 
   4  12   0      463.96      529.51     77.02 o 
   5  12   0      142.15      101.34     20.89 o 
   6  12   0     2442.55     2443.25    174.01 o 
   7  12   0      461.55      526.42     89.48 o 
   8  12   0      141.28      153.11     32.46 o 
   1  13   0     2725.97     2517.76    114.89 o 
   2  13   0     1276.34     1165.65     77.24 o 
   3  13   0     3235.21     3173.69     61.99 o 
   4  13   0     3382.99     3738.53    629.40 o 
   5  13   0      409.84      389.42     24.86 o 
   6  13   0     1446.64     1619.20    189.17 o 
   7  13   0      291.18      307.35     43.94 o 
   0  14   0       68.99       88.86     18.98 o 
   1  14   0      674.56      612.83     28.57 o 
   2  14   0        8.96       15.84      8.24 o 
   3  14   0      751.05      732.51     32.14 o 
   4  14   0      864.25      902.64     68.63 o 
   5  14   0       94.68      111.29     16.05 o 
   6  14   0      773.52      833.34    135.11 o 
   7  14   0       31.16       40.84     15.12 o 
   1  15   0     2289.27     2210.16     61.19 o 
   2  15   0     1462.91     1395.28     73.30 o 
   3  15   0     1056.97     1063.01     47.98 o 
   4  15   0     1580.57     1684.67    146.20 o 
   5  15   0      440.02      463.39     89.00 o 
   6  15   0      623.89      712.70    107.31 o 
   0  16   0      301.70      279.45     31.39 o 
   1  16   0       51.82       60.17     12.92 o 
   2  16   0      229.00      206.69     19.88 o 
   3  16   0      188.75      190.01     19.50 o 
   4  16   0      102.04      112.97     13.78 o 
   1  17   0        8.31       16.71      9.00 o 
   2  17   0       20.16       15.43      9.47 o 
   3  17   0      205.41      228.52     22.29 o 
 -12   1   1      240.56      184.20     37.51 o 
 -11   1   1     1721.86     1627.81     69.13 o 
 -10   1   1       65.51       71.14     13.01 o 
  -9   1   1     9318.60     8851.07    239.01 o 
  -8   1   1     5025.62     4745.83     67.16 o 
  -7   1   1     1112.06     1156.09     97.02 o 
  -6   1   1    20755.55    19615.56   1315.86 o 
  -5   1   1     4703.96     4824.29     72.19 o 
  -4   1   1    11874.65    11297.77    440.50 o 
  -3   1   1     2889.74     2750.72    174.19 o 
  -2   1   1      469.07      543.31     24.74 o 
  -1   1   1    14095.35    12904.49    276.53 o 
   0   1   1    10037.95     9493.84    130.37 o 
   1   1   1     2072.05     2418.29     65.66 o 
   3   1   1      815.63      656.57     32.16 o 
   4   1   1     8966.27     7675.54    800.91 o 
   5   1   1    11230.13     9776.31    626.00 o 
   6   1   1      271.90      315.52     17.46 o 
   7   1   1      870.09      841.17     29.07 o 
   8   1   1      382.38      363.82     21.51 o 
   9   1   1     2637.56     2475.22     56.56 o 
  10   1   1     2757.51     2522.74     61.10 o 
  11   1   1       28.61       30.49     12.25 o 
 -12   2   1      584.89      504.01     71.66 o 
 -11   2   1      353.48      320.97     24.10 o 
 -10   2   1     2179.77     2149.69     53.07 o 
  -9   2   1       64.12       72.74     12.43 o 
  -8   2   1       45.02       42.00      9.33 o 
  -7   2   1       17.24       24.26      5.23 o 
  -6   2   1      665.72      862.38     36.31 o 
  -5   2   1     3805.07     3711.30    133.17 o 
  -4   2   1        4.48       18.43      3.18 o 
  -3   2   1     8851.99     9672.49    469.52 o 
  -2   2   1    17301.34    17489.72   1726.92 o 
  -1   2   1    14178.64    13048.26    120.56 o 
   0   2   1      165.13      168.59      6.75 o 
   1   2   1     1626.05     1636.69     94.86 o 
   2   2   1     3277.64     3113.30    231.30 o 
   3   2   1     2798.70     2572.93     33.74 o 
   4   2   1     2826.58     2567.78    147.53 o 
   5   2   1      329.15      317.64     16.02 o 
   6   2   1     1598.11     1433.06     81.13 o 
   7   2   1      878.44      934.97     30.73 o 
   8   2   1       48.80       38.89     12.77 o 
   9   2   1     1786.17     1710.45    135.29 o 
  10   2   1      323.66      327.83     24.27 o 
  11   2   1      191.45      195.55     21.44 o 
 -12   3   1      193.70      220.81     25.81 o 
 -11   3   1        1.15       -1.59      8.52 o 
 -10   3   1        0.13       -7.15     13.04 o 
  -9   3   1      577.05      494.42     25.22 o 
  -8   3   1      565.06      644.25     29.75 o 
  -7   3   1      394.20      453.07     23.31 o 
  -6   3   1      399.94      302.51     12.62 o 
  -5   3   1        0.81        5.39      3.03 o 
  -4   3   1        7.78       28.19      7.75 o 
  -2   3   1       45.28      141.12     61.85 o 
  -1   3   1     2772.54     2780.82     59.43 o 
   0   3   1       50.45       44.70      5.53 o 
   1   3   1     5705.11     5422.63    177.70 o 
   2   3   1      389.00      287.27     11.74 o 
   4   3   1     5245.64     4663.42    239.59 o 
   6   3   1      398.18      411.78     26.96 o 
   7   3   1      356.02      313.06     18.94 o 
   8   3   1      892.97      934.52     49.18 o 
   9   3   1     1030.21      948.81     36.40 o 
  10   3   1      447.72      456.47     27.87 o 
  11   3   1        2.20        2.48      9.62 o 
 -11   4   1      213.43      203.75     20.66 o 
 -10   4   1     2246.57     2086.79     53.32 o 
  -9   4   1       38.19       43.00     11.03 o 
  -8   4   1        8.17        2.29      6.02 o 
  -7   4   1      929.46      857.32     39.73 o 
  -6   4   1      106.34      113.95      8.21 o 
  -5   4   1     3447.97     3376.57    130.72 o 
  -4   4   1     4489.31     4515.50    166.98 o 
  -3   4   1       59.26       64.25     13.36 o 
  -2   4   1     7168.92     7469.04    196.43 o 
   0   4   1     2926.91     2802.26    124.33 o 
   1   4   1       53.96       32.25      4.12 o 
   2   4   1       67.02       48.38      3.83 o 
   4   4   1     1305.90     1415.44     47.07 o 
   5   4   1     1180.26     1221.90    114.84 o 
   6   4   1      359.59      296.71     24.78 o 
   7   4   1     1137.34     1010.13     84.18 o 
   8   4   1       50.80       62.25     18.62 o 
   9   4   1     2071.72     2041.52    181.45 o 
  10   4   1       86.61       94.43     15.83 o 
 -11   5   1        2.51        2.91      8.93 o 
 -10   5   1      103.11       99.35     15.53 o 
  -9   5   1      677.14      761.92     43.41 o 
  -8   5   1     1221.39     1143.12     99.02 o 
  -7   5   1     2165.32     2238.07    213.55 o 
  -5   5   1      634.44      704.67     37.66 o 
  -4   5   1      431.14      520.31     23.13 o 
  -3   5   1      111.40      159.47      9.17 o 
  -2   5   1      567.61      581.78     11.66 o 
  -1   5   1     6370.75     6395.82     78.39 o 
   0   5   1     1022.86      961.34     40.93 o 
   2   5   1     1914.61     2445.13    145.74 o 
   3   5   1     6219.15     5967.68    356.46 o 
   4   5   1      766.37      826.70     36.01 o 
   5   5   1     1554.71     1427.79     71.37 o 
   6   5   1     2127.43     2003.42     65.69 o 
   7   5   1       90.71      118.77     11.81 o 
   8   5   1     2256.18     1872.70     64.39 o 
   9   5   1      780.16      677.44     33.83 o 
  10   5   1        0.20        9.61      9.27 o 
 -11   6   1     1498.96     1519.50     75.87 o 
 -10   6   1     4598.92     4734.34    460.14 o 
  -9   6   1     2328.43     2130.01    152.80 o 
  -8   6   1     1021.41      975.70     90.33 o 
  -7   6   1       35.50       28.16      8.30 o 
  -6   6   1      205.93      238.42     15.64 o 
  -5   6   1    15505.04    15166.08    900.48 o 
  -4   6   1    11184.32     9966.88    564.52 o 
  -3   6   1        2.45       11.00      5.90 o 
  -2   6   1     7257.77     6281.92     52.51 o 
  -1   6   1     5148.72     4899.73    135.95 o 
   0   6   1    16010.79    15233.33    581.88 o 
   1   6   1    15665.90    14765.32    831.70 o 
   2   6   1      550.45      602.49     13.56 o 
   3   6   1      576.63      518.31     41.91 o 
   4   6   1     3579.75     3438.87    188.89 o 
   5   6   1     2636.68     2582.50    240.22 o 
   6   6   1     4624.24     4548.47    368.23 o 
   7   6   1     1574.01     1486.33    103.23 o 
   8   6   1      131.07      130.71     23.10 o 
   9   6   1     2880.72     2853.67    161.45 o 
  10   6   1       38.80       26.08     11.91 o 
 -11   7   1     1676.42     1930.22    118.70 o 
 -10   7   1       45.05       56.40     13.88 o 
  -9   7   1     4340.89     4403.85    304.46 o 
  -8   7   1     1026.37     1081.08     89.70 o 
  -7   7   1     1280.46     1400.88    105.98 o 
  -6   7   1     7450.54     7995.49    610.60 o 
  -5   7   1     5787.54     6133.41    611.81 o 
  -4   7   1     3937.69     3799.51    234.60 o 
  -3   7   1     3957.22     4009.61     79.03 o 
  -2   7   1        5.02        6.27      2.46 o 
  -1   7   1    12513.24    11706.17    504.37 o 
   0   7   1     8976.73     9579.23    373.68 o 
   1   7   1     9627.11     9548.55    317.43 o 
   2   7   1     2853.23     2991.38     85.75 o 
   3   7   1     3801.51     3999.64    173.02 o 
   4   7   1     4642.01     4886.17    203.30 o 
   5   7   1     3489.77     3730.13    251.70 o 
   6   7   1      984.25     1009.55     50.32 o 
   7   7   1       72.09       99.58     10.73 o 
   8   7   1     1667.08     1765.39    181.89 o 
   9   7   1      217.51      216.59     36.67 o 
  10   7   1      638.09      656.07     50.95 o 
 -10   8   1      649.46      692.39     34.18 o 
  -9   8   1      230.95      233.83     20.27 o 
  -8   8   1      332.39      349.58     22.32 o 
  -7   8   1      251.75      237.02     21.91 o 
  -6   8   1     1250.27     1212.19    166.33 o 
  -5   8   1     1525.63     1462.50     83.84 o 
  -4   8   1     3980.22     3541.02    213.10 o 
  -3   8   1      464.24      495.76     11.89 o 
  -2   8   1       48.75       23.68      3.49 o 
  -1   8   1     1202.71     1372.63     37.08 o 
   0   8   1    10110.63    10342.59    355.06 o 
   1   8   1     4514.87     4743.76    276.84 o 
   2   8   1      778.17      697.58     26.34 o 
   3   8   1     1888.60     1941.41     87.51 o 
   4   8   1     1109.12     1192.91     82.72 o 
   5   8   1     1937.38     1939.00    181.67 o 
   6   8   1      813.22      804.15     91.17 o 
   7   8   1        3.67        7.42      5.99 o 
   8   8   1      893.22      851.40     63.20 o 
   9   8   1      226.39      239.29     33.74 o 
 -10   9   1       15.57        9.56     15.96 o 
  -9   9   1     1324.85     1408.61    149.21 o 
  -8   9   1       37.75       55.44     12.15 o 
  -7   9   1      509.90      587.25     91.70 o 
  -6   9   1     4023.38     4439.90    475.22 o 
  -5   9   1      528.62      602.79     63.00 o 
  -4   9   1     3840.78     4062.61    296.44 o 
  -3   9   1       88.97      117.33     10.74 o 
  -2   9   1      232.54      233.56      8.63 o 
  -1   9   1     7207.71     7659.84    247.78 o 
   0   9   1     5253.41     5428.07    343.85 o 
   1   9   1      777.23      831.10     37.45 o 
   2   9   1      289.41      301.73     15.02 o 
   3   9   1      371.99      388.72     16.43 o 
   4   9   1      958.51     1060.88     39.69 o 
   5   9   1     3839.14     3786.61    321.54 o 
   6   9   1       75.66       49.33      8.56 o 
   7   9   1      239.45      271.92     16.80 o 
   8   9   1      766.59      848.31     29.80 o 
   9   9   1      366.69      411.79     34.72 o 
 -10  10   1       60.01       64.02     15.08 o 
  -9  10   1      265.29      305.50     23.70 o 
  -8  10   1        7.70       15.17      9.01 o 
  -7  10   1       16.99        8.09      9.71 o 
  -6  10   1      342.31      420.79     51.57 o 
  -5  10   1      230.92      277.66     18.87 o 
  -4  10   1      384.85      374.64     13.24 o 
  -3  10   1      154.19      203.47     10.91 o 
  -2  10   1      223.45      186.38     10.34 o 
  -1  10   1     2509.24     2631.30    183.21 o 
   0  10   1       31.92       53.30      5.45 o 
   1  10   1       48.92       65.77      6.54 o 
   2  10   1      429.76      481.42     32.88 o 
   3  10   1       75.13       56.75      7.45 o 
   4  10   1     2080.75     2269.76     94.37 o 
   5  10   1       12.47        5.25      5.47 o 
   6  10   1      140.24      187.48     14.12 o 
   7  10   1      445.79      463.04     41.77 o 
   8  10   1      278.56      248.10     17.33 o 
   9  10   1      124.68      111.73     17.55 o 
  -9  11   1       27.55       65.66     14.68 o 
  -8  11   1       48.90       20.88     10.42 o 
  -7  11   1      351.29      354.97     23.32 o 
  -6  11   1      116.42       85.06     18.76 o 
  -5  11   1      255.80      284.57     14.77 o 
  -4  11   1        3.80       -1.07      4.76 o 
  -3  11   1       20.74       29.59     17.12 o 
  -2  11   1      561.22      529.59     17.27 o 
  -1  11   1      303.90      371.43     15.09 o 
   0  11   1     2571.09     2591.30     73.83 o 
   1  11   1       11.02       10.03      3.90 o 
   2  11   1      188.26      191.53     11.79 o 
   3  11   1       26.06       36.85      6.83 o 
   4  11   1      866.09      962.49     92.12 o 
   5  11   1     2749.95     2891.27    231.08 o 
   6  11   1      253.40      272.12     17.53 o 
   7  11   1        7.11        6.40      7.00 o 
   8  11   1      163.58      165.23     36.23 o 
  -9  12   1      162.59      163.77     20.32 o 
  -8  12   1      218.52      250.80     22.05 o 
  -7  12   1      242.42      239.27     43.46 o 
  -6  12   1       25.86       21.23      9.33 o 
  -5  12   1     2315.11     2546.31    396.11 o 
  -4  12   1      318.59      357.71     32.46 o 
  -3  12   1     1870.70     1708.62     43.23 o 
  -2  12   1      355.68      348.78     20.19 o 
  -1  12   1      289.83      293.06     14.15 o 
   0  12   1     2542.66     2471.76     67.38 o 
   1  12   1      419.30      407.63     17.05 o 
   2  12   1      155.81      116.74     10.45 o 
   3  12   1        9.17       18.10     16.67 o 
   4  12   1     1240.72     1412.46    127.01 o 
   5  12   1     2047.30     2127.03     98.26 o 
   6  12   1      468.00      481.93     34.31 o 
   7  12   1       97.96      116.36     14.44 o 
   8  12   1       14.69       11.03      9.93 o 
  -8  13   1      632.61      716.21    108.37 o 
  -7  13   1      306.45      327.95     59.69 o 
  -6  13   1      409.18      453.70     26.95 o 
  -5  13   1      211.31      236.61     20.31 o 
  -4  13   1      518.49      534.86     26.71 o 
  -3  13   1     1307.72     1398.07     41.20 o 
  -2  13   1       39.68       34.36      9.25 o 
  -1  13   1      596.19      584.89     20.39 o 
   0  13   1      128.48      156.67     11.99 o 
   1  13   1     2781.22     2545.60     62.85 o 
   2  13   1      893.65      937.38     41.19 o 
   3  13   1      214.82      203.11     17.77 o 
   4  13   1      197.74      236.63     20.19 o 
   5  13   1      895.05     1110.58    164.11 o 
   6  13   1     3845.34     4004.64    410.39 o 
   7  13   1      194.86      221.57     23.50 o 
  -7  14   1     1726.77     1860.52    256.70 o 
  -6  14   1      383.02      444.04     42.61 o 
  -4  14   1     1892.40     1872.68     50.54 o 
  -3  14   1      839.56      854.36     34.08 o 
  -2  14   1     7744.36     7055.57    308.27 o 
  -1  14   1      117.04      122.95     14.88 o 
   0  14   1     3011.27     3003.46     70.79 o 
   1  14   1     3661.63     3757.29    122.70 o 
   2  14   1      205.38      197.84     17.94 o 
   3  14   1     3802.14     3583.03    161.63 o 
   4  14   1     1546.23     1816.86    290.53 o 
   5  14   1      327.53      363.32     55.38 o 
   6  14   1     2663.70     3062.94    390.75 o 
  -6  15   1      297.07      290.11     66.20 o 
  -5  15   1     1191.54     1244.17    250.93 o 
  -4  15   1      283.99      266.09     21.41 o 
  -3  15   1      298.98      304.96     22.17 o 
  -2  15   1      243.44      202.85     18.52 o 
  -1  15   1      378.88      398.68     24.96 o 
   0  15   1      984.95      948.03     36.71 o 
   1  15   1     1412.54     1364.50     43.73 o 
   2  15   1      363.90      327.82     22.92 o 
   3  15   1     2760.90     2685.39     86.29 o 
   4  15   1       42.88       40.06     12.68 o 
   5  15   1      187.17      171.13     42.04 o 
  -5  16   1      376.91      484.06     81.90 o 
  -4  16   1      923.75      934.23     39.44 o 
  -3  16   1       48.17       66.57     13.55 o 
  -2  16   1      127.84      134.21     17.87 o 
  -1  16   1      472.26      501.96     28.69 o 
   0  16   1      915.54      900.68     37.36 o 
   1  16   1     1581.14     1621.45     49.82 o 
   2  16   1      409.42      366.87     25.28 o 
   3  16   1      953.30     1007.17     40.79 o 
   4  16   1       97.74       95.84     39.20 o 
  -3  17   1       24.31       25.52     10.63 o 
  -2  17   1        3.47        7.58      8.06 o 
  -1  17   1      341.97      347.24     25.02 o 
   0  17   1      103.76       98.36     15.61 o 
   1  17   1        1.84        3.28      7.87 o 
   2  17   1      133.76      141.66     18.50 o 
 -12   0   2     1944.93     1998.96     79.55 o 
 -11   0   2       59.61       58.00     18.00 o 
 -10   0   2     6098.10     6324.61    240.96 o 
  -9   0   2     7840.70     8445.66    623.63 o 
  -8   0   2      315.71      304.19     24.74 o 
  -7   0   2     1916.59     2195.58     56.76 o 
  -6   0   2      199.15      224.55     18.18 o 
  -5   0   2     5303.30     5771.36     73.70 o 
  -4   0   2    79252.10    64799.20   3499.60 o 
  -3   0   2      683.21      809.52     19.42 o 
  -1   0   2    12929.52    13880.27     81.41 o 
   0   0   2      146.07      118.19      3.80 o 
   3   0   2      765.14      798.77     30.19 o 
   4   0   2    10265.32     9567.32    730.72 o 
   5   0   2        6.28       -2.17      5.45 o 
   6   0   2     1706.18     1758.55    248.14 o 
   7   0   2      191.85      181.80     21.91 o 
   8   0   2      669.93      737.33     43.54 o 
   9   0   2     3458.20     3101.05     92.32 o 
  10   0   2      132.32      172.49     28.11 o 
 -12   1   2        4.96        5.08      9.53 o 
 -11   1   2       70.12       74.72     11.05 o 
 -10   1   2     1944.48     1935.53     48.98 o 
  -9   1   2        0.74       11.93     11.59 o 
  -8   1   2      817.83      895.35     45.74 o 
  -7   1   2      898.42      822.16     19.90 o 
  -6   1   2      146.01      207.58      9.94 o 
  -5   1   2    10393.81    11239.91    173.43 o 
  -4   1   2       19.32       31.88      9.40 o 
  -3   1   2        2.84       10.97      2.11 o 
  -2   1   2      460.22      459.05     28.30 o 
  -1   1   2      122.17      189.76     13.35 o 
   0   1   2    14852.79    14946.42    460.74 o 
   1   1   2     4117.34     4233.60    104.76 o 
   2   1   2      437.90      474.39     10.58 o 
   3   1   2      454.56      406.01     13.22 o 
   4   1   2     2793.22     2718.71    113.31 o 
   5   1   2     1062.90      995.12     61.46 o 
   6   1   2     2970.39     2964.23    135.18 o 
   7   1   2     2962.96     2901.89     54.77 o 
   8   1   2      584.59      537.00     26.35 o 
   9   1   2      849.54      879.13     35.95 o 
  10   1   2        2.71       -0.69     10.20 o 
 -12   2   2       79.94       62.16     14.49 o 
 -11   2   2       50.32       64.92     13.35 o 
 -10   2   2     1791.93     1786.54    118.97 o 
  -9   2   2     1428.83     1589.97     72.13 o 
  -8   2   2      702.47      734.75     35.12 o 
  -7   2   2       16.83        8.86      4.39 o 
  -5   2   2     9062.63     9970.00    255.26 o 
  -4   2   2     2805.56     3141.18    136.68 o 
  -3   2   2     1255.65     1503.05     94.72 o 
  -2   2   2     8680.14     8605.15    587.94 o 
  -1   2   2     8463.54     8463.29    206.20 o 
   0   2   2    41728.57    36742.55    681.97 o 
   1   2   2    13353.00    13113.94    489.33 o 
   3   2   2      943.09      758.22     31.31 o 
   4   2   2     3991.21     3863.31    449.15 o 
   5   2   2      574.25      548.65     23.72 o 
   6   2   2      612.47      621.53     24.78 o 
   7   2   2       41.40       51.04      8.18 o 
   8   2   2        4.08        1.31      6.68 o 
   9   2   2     1280.99     1348.26     43.99 o 
  10   2   2       82.99       91.16     17.69 o 
 -12   3   2      161.40      151.25     32.02 o 
 -11   3   2        6.47        1.35      9.71 o 
 -10   3   2      735.17      672.57     30.13 o 
  -9   3   2      131.21      142.93     14.77 o 
  -8   3   2      858.89      945.64     39.17 o 
  -7   3   2      854.38      956.38     93.96 o 
  -6   3   2      577.96      647.55     23.59 o 
  -5   3   2     5165.80     5387.89    314.01 o 
  -4   3   2     2072.00     2233.22     99.47 o 
  -2   3   2      510.01      610.80     10.50 o 
   0   3   2    22571.19    20908.16   1200.76 o 
   1   3   2       92.82       91.34      3.73 o 
   2   3   2     2297.93     2342.59     79.85 o 
   3   3   2     4432.55     3790.31    150.79 o 
   4   3   2       18.60       18.55      4.10 o 
   5   3   2    13220.00    12874.49    555.52 o 
   6   3   2     1348.52     1367.11     86.19 o 
   7   3   2      320.14      312.66     24.89 o 
   8   3   2     2496.27     2567.55    146.33 o 
   9   3   2      271.10      300.71     22.67 o 
  10   3   2     1752.31     1665.53    100.79 o 
 -12   4   2       44.83       21.27     11.42 o 
 -11   4   2       45.66       43.15     11.85 o 
 -10   4   2       10.14        7.76      8.65 o 
  -9   4   2        0.48       -1.35      6.11 o 
  -8   4   2      165.47      178.34     32.46 o 
  -6   4   2        0.16        9.65      3.77 o 
  -5   4   2      136.28      156.84     10.40 o 
  -4   4   2     1041.37     1238.51     71.79 o 
  -3   4   2     4732.91     5161.88    436.62 o 
  -2   4   2     1972.37     1942.90     39.11 o 
  -1   4   2     1870.07     1834.03     88.29 o 
   1   4   2      206.94      251.22     12.71 o 
   2   4   2     1453.82     1745.58     90.08 o 
   3   4   2      108.30       96.58      7.23 o 
   4   4   2        1.05        4.03      3.17 o 
   5   4   2     2339.46     2320.25    116.57 o 
   6   4   2      739.08      754.95     45.60 o 
   7   4   2      191.07      220.93     18.40 o 
   8   4   2        1.65       10.88      7.37 o 
   9   4   2       83.04       75.79     14.23 o 
  10   4   2     1272.09     1198.23     99.28 o 
 -12   5   2      227.89      225.19     22.46 o 
 -11   5   2      352.25      313.75     24.00 o 
 -10   5   2      910.33      979.45     45.01 o 
  -9   5   2      402.75      415.11     49.62 o 
  -8   5   2      882.10      923.90     30.79 o 
  -7   5   2      617.15      664.72     41.00 o 
  -6   5   2      814.73      753.19     31.59 o 
  -5   5   2     4172.49     4266.32    225.53 o 
  -4   5   2       39.87       24.42      5.42 o 
  -3   5   2     1149.22     1111.96     17.71 o 
  -2   5   2       23.46       43.35      4.17 o 
  -1   5   2      289.67      245.42     13.16 o 
   0   5   2    24113.43    22910.38    828.03 o 
   1   5   2     5375.52     5234.04    169.37 o 
   2   5   2       14.26       18.60      3.33 o 
   3   5   2     3693.96     3676.44    134.85 o 
   4   5   2        0.41        6.30      3.56 o 
   5   5   2    17934.02    17692.08   1255.86 o 
   6   5   2     2316.30     2370.31    175.97 o 
   7   5   2      375.07      389.90     36.59 o 
   8   5   2      541.17      516.38     33.96 o 
   9   5   2      131.41      122.10     16.89 o 
  10   5   2     1922.79     1871.43     73.92 o 
 -11   6   2      436.32      419.76     27.04 o 
 -10   6   2      305.88      275.13     21.97 o 
  -9   6   2     1957.98     1867.33    158.52 o 
  -8   6   2     1498.96     1608.71     82.65 o 
  -7   6   2      662.91      603.78     84.52 o 
  -6   6   2      845.98      764.89     50.18 o 
  -5   6   2     3846.62     3887.93    246.72 o 
  -4   6   2     4812.98     4644.44    417.36 o 
  -3   6   2     4702.65     4536.26     61.56 o 
  -2   6   2      520.14      445.77     11.98 o 
  -1   6   2       90.41       51.42      6.56 o 
   0   6   2    12539.21    12636.03    207.95 o 
   1   6   2     3877.83     3769.79    149.46 o 
   2   6   2     2879.72     3206.04    180.31 o 
   3   6   2      109.03      138.66     13.38 o 
   4   6   2     2211.06     2097.95     90.19 o 
   5   6   2     3175.99     3351.82    260.34 o 
   6   6   2     1826.51     1721.44    105.09 o 
   7   6   2      342.03      349.85     31.65 o 
   8   6   2       55.63       45.45      9.37 o 
   9   6   2      896.28      875.55     46.52 o 
 -11   7   2     1289.24     1349.74     78.93 o 
 -10   7   2     1629.27     1707.25     49.48 o 
  -9   7   2      838.10      946.13     69.84 o 
  -8   7   2     2956.16     2997.13    271.60 o 
  -7   7   2     1180.78     1283.50    183.22 o 
  -6   7   2     7306.03     7878.01    943.87 o 
  -5   7   2     6916.04     7038.46    557.50 o 
  -4   7   2      453.07      437.80     30.22 o 
  -3   7   2     3068.57     2826.85    138.84 o 
  -2   7   2      898.73      968.16     24.79 o 
  -1   7   2     5655.58     5661.84    330.85 o 
   0   7   2     4102.14     4057.30    147.04 o 
   1   7   2     8144.89     8138.59    299.17 o 
   2   7   2      137.73      171.54     10.25 o 
   3   7   2      340.40      351.88     16.34 o 
   4   7   2      862.50      977.79     43.75 o 
   5   7   2      699.28      667.60     21.96 o 
   6   7   2     5244.30     5311.08    369.57 o 
   7   7   2      310.53      318.57     30.67 o 
   8   7   2        4.87        5.35      6.52 o 
   9   7   2      159.17      141.71     18.07 o 
 -11   8   2      736.28      793.66     37.59 o 
 -10   8   2     2925.58     2725.19    253.15 o 
  -9   8   2     3336.48     3249.38    185.00 o 
  -8   8   2      266.90      271.31     24.92 o 
  -7   8   2     1195.45     1154.43    164.47 o 
  -6   8   2     4388.64     4364.66    339.62 o 
  -5   8   2     2357.26     2341.82    209.33 o 
  -4   8   2     9992.18     8790.82    389.43 o 
  -2   8   2       15.05        7.57      3.52 o 
  -1   8   2     9551.37     8699.51    393.63 o 
   0   8   2        0.62        9.12      3.28 o 
   1   8   2     4443.06     4287.49    219.03 o 
   2   8   2     2944.31     2776.37     87.12 o 
   3   8   2       21.97       43.39      5.71 o 
   4   8   2     5638.66     5614.23    270.94 o 
   5   8   2      161.90      157.28     18.91 o 
   6   8   2       19.93       17.70      6.98 o 
   7   8   2      700.65      668.93     41.23 o 
   8   8   2        3.97        3.88      7.52 o 
   9   8   2     1417.16     1432.09     48.94 o 
 -10   9   2      346.97      333.32     24.86 o 
  -9   9   2        8.39       16.83     10.20 o 
  -8   9   2       39.84       64.96     12.38 o 
  -7   9   2     1072.93     1037.84    172.80 o 
  -6   9   2     5485.27     5919.92    475.53 o 
  -5   9   2      779.74      831.43    107.89 o 
  -4   9   2       39.03       42.32      6.87 o 
  -3   9   2      339.04      371.79     13.66 o 
  -2   9   2     1125.46      906.55     20.59 o 
  -1   9   2     4835.15     4764.26    188.81 o 
   0   9   2      258.97      235.37     16.58 o 
   1   9   2        4.16       14.51      6.99 o 
   2   9   2      452.71      481.96     17.12 o 
   3   9   2      657.82      660.80     34.38 o 
   4   9   2     3050.93     2842.69    198.38 o 
   5   9   2       15.38       21.08      6.68 o 
   6   9   2       93.73       51.36      8.90 o 
   7   9   2     1956.52     1816.95    165.11 o 
   8   9   2      746.25      747.21     59.73 o 
   9   9   2     1136.64     1170.95     45.56 o 
 -10  10   2      426.60      428.43     50.24 o 
  -9  10   2      177.28      117.72     29.00 o 
  -8  10   2        8.45        7.18      8.03 o 
  -7  10   2      218.50      189.50     32.02 o 
  -6  10   2       49.11       46.02     12.99 o 
  -5  10   2      810.09      860.94     67.71 o 
  -4  10   2      305.84      232.86     15.77 o 
  -3  10   2      147.27      101.04      8.34 o 
  -2  10   2     1092.05      917.44     26.82 o 
  -1  10   2      865.54      808.38     47.30 o 
   0  10   2      472.52      502.53     29.90 o 
   1  10   2     2016.18     1978.10     73.57 o 
   2  10   2      850.38      846.44     42.51 o 
   3  10   2      683.61      704.25     39.91 o 
   4  10   2     1255.90     1211.87     79.16 o 
   5  10   2      394.40      439.72     34.15 o 
   6  10   2      920.89      952.50     67.31 o 
   7  10   2      250.85      246.78     17.22 o 
   8  10   2      174.32      164.05     15.80 o 
  -9  11   2      411.54      432.61     92.54 o 
  -8  11   2      375.22      421.18     46.83 o 
  -7  11   2       17.39       21.40      9.06 o 
  -6  11   2        3.42       28.99     25.14 o 
  -5  11   2      354.14      412.12     43.85 o 
  -4  11   2     1878.73     1771.87     42.55 o 
  -3  11   2       57.57       66.28      7.78 o 
  -2  11   2     1047.22      955.03     23.58 o 
  -1  11   2        3.85        4.15      3.71 o 
   0  11   2      854.83      833.79     47.14 o 
   1  11   2     2695.53     2812.14    125.70 o 
   2  11   2       38.98       47.88      6.56 o 
   3  11   2      214.73      171.27     10.61 o 
   4  11   2      173.17      263.39     21.38 o 
   5  11   2      726.36      733.99     38.76 o 
   6  11   2       31.79       57.91     14.74 o 
   7  11   2       61.97       71.10     11.49 o 
   8  11   2      715.49      779.42     33.19 o 
  -9  12   2      440.73      446.78     45.32 o 
  -8  12   2     1349.20     1360.64    170.94 o 
  -7  12   2      223.30      216.37     30.06 o 
  -6  12   2       58.20       65.84     15.39 o 
  -5  12   2       10.62       10.94      7.44 o 
  -4  12   2     3293.59     3005.30    129.21 o 
  -3  12   2     6849.65     6518.87    114.58 o 
  -2  12   2      185.39      162.06     11.47 o 
  -1  12   2        5.40        6.54      4.48 o 
   0  12   2     1223.03     1086.35     27.10 o 
   1  12   2      201.96      194.50     10.87 o 
   2  12   2     3846.72     3704.05    154.31 o 
   3  12   2       97.94       82.03      9.50 o 
   4  12   2       10.38       16.52      6.92 o 
   5  12   2     2231.79     2238.35    200.26 o 
   6  12   2       43.04       65.78     11.05 o 
   7  12   2      683.35      714.00     45.57 o 
  -8  13   2     1650.15     1676.26    250.49 o 
  -7  13   2       96.72       80.13     14.43 o 
  -6  13   2      636.87      729.02    109.04 o 
  -5  13   2     1868.27     2126.83    314.96 o 
  -4  13   2        0.76        3.27      6.47 o 
  -3  13   2     1649.06     1540.96     53.65 o 
  -2  13   2     1392.41     1208.19     29.03 o 
  -1  13   2     1681.15     1686.83     34.55 o 
   0  13   2     3330.85     3053.22     94.87 o 
   1  13   2      557.18      463.28     19.35 o 
   2  13   2      393.94      399.00     18.78 o 
   3  13   2      771.94      775.42     69.22 o 
   4  13   2      566.12      633.80     56.28 o 
   5  13   2     2130.04     2230.00    180.44 o 
   6  13   2      469.46      504.70     28.28 o 
  -7  14   2      195.28      200.56     20.84 o 
  -6  14   2      409.50      482.22     58.22 o 
  -5  14   2       24.98       29.08     10.66 o 
  -4  14   2       50.07       36.00     10.76 o 
  -3  14   2      676.11      643.88     29.43 o 
  -2  14   2       38.07       30.02      9.53 o 
  -1  14   2      199.41      183.64     13.41 o 
   0  14   2      211.72      229.30     14.69 o 
   1  14   2       38.58       39.97      8.36 o 
   2  14   2      551.99      495.65     21.50 o 
   3  14   2       81.77       77.52     11.09 o 
   4  14   2      167.86      151.96     17.58 o 
   5  14   2      251.24      285.88     44.70 o 
   6  14   2       63.11       75.40     15.54 o 
  -6  15   2     3944.57     4494.27    623.59 o 
  -5  15   2     1914.14     2156.75    430.17 o 
  -4  15   2      219.35      191.11     19.28 o 
  -3  15   2     2559.81     2398.61     99.95 o 
  -2  15   2      127.86      128.92     15.96 o 
  -1  15   2     1637.76     1698.93     48.53 o 
   0  15   2     1393.48     1330.71     34.18 o 
   1  15   2     1102.68     1000.60     30.45 o 
   2  15   2      807.17      777.11     34.14 o 
   3  15   2      126.08      135.31     13.99 o 
   4  15   2      542.63      647.33     79.86 o 
   5  15   2      297.55      328.63     46.69 o 
  -5  16   2        6.86       -0.98      9.44 o 
  -4  16   2      242.18      229.32     21.44 o 
  -3  16   2      246.64      245.25     20.94 o 
  -2  16   2       24.34       30.89     10.93 o 
  -1  16   2      776.41      832.95     35.93 o 
   0  16   2       89.01      108.28     15.67 o 
   1  16   2      212.77      173.02     18.67 o 
   2  16   2     1707.83     1684.24     51.66 o 
   3  16   2      218.19      230.13     31.65 o 
  -3  17   2      145.60      141.37     18.47 o 
  -2  17   2      670.00      669.05     34.06 o 
  -1  17   2     1025.35     1012.03     41.11 o 
   0  17   2      264.75      238.48     26.16 o 
   1  17   2       64.70       46.19     12.66 o 
 -12   1   3      153.47      117.03     16.39 o 
 -11   1   3     1108.54      961.35     47.83 o 
 -10   1   3     9151.61     9525.92    204.85 o 
  -9   1   3       71.73       69.15      7.41 o 
  -8   1   3     2733.03     2749.61     91.59 o 
  -7   1   3     2140.90     2104.95     37.97 o 
  -6   1   3     1859.74     2088.70     43.89 o 
  -5   1   3    35017.24    32979.07    983.92 o 
  -4   1   3     2702.88     2592.70     49.58 o 
  -2   1   3       23.68       46.28     11.72 o 
  -1   1   3       12.37       10.53      1.79 o 
   0   1   3    15042.53    16046.65    481.68 o 
   1   1   3     4481.56     3946.51     70.97 o 
   2   1   3      302.86      228.99      6.30 o 
   3   1   3      792.06      634.54     11.48 o 
   4   1   3      425.30      363.00     10.25 o 
   5   1   3     1439.26     1325.41     75.83 o 
   6   1   3      209.05      218.67     21.17 o 
   7   1   3      187.67      146.99     12.23 o 
   8   1   3        6.48        9.91      8.17 o 
   9   1   3       57.06       48.85     12.79 o 
  10   1   3       36.75       35.26     13.01 o 
 -12   2   3       28.28       27.64      9.18 o 
 -11   2   3      481.67      490.57     29.32 o 
 -10   2   3        6.69       -0.11      6.09 o 
  -9   2   3     1771.95     1770.07     96.97 o 
  -8   2   3      105.91       86.11     11.93 o 
  -7   2   3     1755.03     1890.61     70.08 o 
  -6   2   3     7344.88     7729.02    254.03 o 
  -5   2   3     4276.58     4681.02    215.13 o 
  -4   2   3       98.79       92.27     23.92 o 
  -3   2   3      314.85      349.25     14.13 o 
  -2   2   3    12758.76    12628.28    135.19 o 
  -1   2   3     9498.01     9723.04    221.77 o 
   0   2   3    25697.77    26228.65    589.35 o 
   1   2   3     2964.93     2971.63     42.06 o 
   2   2   3     1003.57     1040.69     31.58 o 
   3   2   3     2367.05     2191.36     36.04 o 
   4   2   3     1659.73     1632.18     51.16 o 
   5   2   3     6338.68     5759.98    277.85 o 
   6   2   3     1058.32      979.00     39.11 o 
   7   2   3      218.59      204.03     14.09 o 
   8   2   3     1377.36     1330.96     81.24 o 
   9   2   3      505.37      502.71     30.06 o 
 -12   3   3      470.22      483.10     32.54 o 
 -11   3   3      258.51      255.94     20.60 o 
 -10   3   3     1942.45     1731.86    155.82 o 
  -9   3   3       76.18       87.57      9.65 o 
  -8   3   3     1560.32     1495.06     34.66 o 
  -7   3   3      555.48      727.59     22.32 o 
  -6   3   3     5379.21     6099.85    291.60 o 
  -5   3   3     5520.75     5377.84    225.67 o 
  -4   3   3      331.09      389.46     23.44 o 
  -3   3   3     2003.18     2159.58    206.32 o 
  -2   3   3      674.25      622.96     18.21 o 
  -1   3   3     4218.05     4830.60    115.03 o 
   0   3   3     3101.01     3747.26     93.95 o 
   1   3   3     1766.39     1613.24     52.36 o 
   2   3   3     1059.66      918.69     31.83 o 
   3   3   3     2018.82     1846.58     49.08 o 
   4   3   3      406.85      316.35     13.32 o 
   5   3   3     6587.35     6712.21    400.65 o 
   6   3   3     1554.35     1515.21     84.44 o 
   7   3   3       23.27       24.71      7.51 o 
   8   3   3      998.29      934.78     65.17 o 
   9   3   3      765.67      797.55     35.72 o 
 -12   4   3      171.89      153.85     18.62 o 
 -11   4   3       95.36      131.25     16.27 o 
 -10   4   3      147.80      124.20     14.74 o 
  -9   4   3     4599.90     4532.68    366.80 o 
  -8   4   3      179.26      201.21     11.68 o 
  -7   4   3      168.07      173.41     12.17 o 
  -6   4   3     2017.15     2161.54     72.14 o 
  -5   4   3      645.71      605.54     36.62 o 
  -4   4   3    12246.13    12832.61   1000.42 o 
  -3   4   3     4528.87     4403.03     37.60 o 
  -2   4   3      120.15      148.56      8.60 o 
  -1   4   3    42791.18    39415.41   1417.34 o 
   0   4   3     1636.40     1490.73     40.54 o 
   1   4   3     1938.60     1896.17     62.43 o 
   2   4   3      735.59      685.69     24.46 o 
   3   4   3      897.92      848.30     42.72 o 
   4   4   3    14615.39    13906.81    593.15 o 
   5   4   3     4066.25     3895.64    233.02 o 
   6   4   3      156.46      137.01     12.73 o 
   7   4   3      407.49      378.86     18.49 o 
   8   4   3     1058.22     1025.79     86.83 o 
   9   4   3     1914.43     1997.21     91.04 o 
 -12   5   3      689.21      669.88     33.98 o 
 -11   5   3        0.22        4.29      9.00 o 
 -10   5   3       52.41       83.14     13.45 o 
  -9   5   3     5624.48     5698.93    622.84 o 
  -8   5   3     3239.88     3421.47    131.65 o 
  -7   5   3      375.52      318.90     19.04 o 
  -6   5   3     1746.29     1724.89    124.22 o 
  -5   5   3     1265.72     1470.07     74.69 o 
  -4   5   3     3836.37     4094.17    310.69 o 
  -3   5   3     2095.29     1979.65     61.87 o 
  -2   5   3     2867.23     2773.22     50.93 o 
  -1   5   3     5993.79     5426.62    114.02 o 
   0   5   3     3239.50     2925.60    108.30 o 
   1   5   3     1855.83     1865.49     87.06 o 
   2   5   3      714.04      528.64     27.01 o 
   3   5   3      556.16      615.99     24.72 o 
   4   5   3      262.45      237.22     10.82 o 
   5   5   3     2668.02     2405.15    115.30 o 
   6   5   3      345.48      291.58     19.00 o 
   7   5   3       51.91       25.60      7.94 o 
   8   5   3       91.09       78.36     11.33 o 
   9   5   3       12.57        5.87      9.17 o 
 -12   6   3      178.87      169.09     19.94 o 
 -11   6   3      957.81      902.68     37.16 o 
 -10   6   3      636.93      613.97     29.57 o 
  -9   6   3     2664.60     2693.35    260.91 o 
  -8   6   3     3151.02     3244.42    310.53 o 
  -7   6   3       78.93       51.13      6.84 o 
  -6   6   3     5309.72     5095.62    278.32 o 
  -5   6   3     2276.26     2064.14    147.74 o 
  -4   6   3     1158.52     1227.78    121.56 o 
  -3   6   3     7907.68     7080.23    118.20 o 
  -2   6   3      160.33      116.74      9.94 o 
  -1   6   3     1503.51     1213.85     40.74 o 
   0   6   3     9196.20     9248.60    349.17 o 
   1   6   3      501.39      558.76     19.14 o 
   2   6   3      786.50      831.38     45.93 o 
   3   6   3        1.96       11.22      4.15 o 
   4   6   3       19.71       22.96      5.11 o 
   5   6   3     4602.43     4303.15    218.91 o 
   6   6   3        4.36       10.46      6.07 o 
   7   6   3       33.36       33.92      8.60 o 
   8   6   3     1016.39     1029.76     57.12 o 
   9   6   3        8.70        4.31      9.10 o 
 -11   7   3      299.54      311.72     24.14 o 
 -10   7   3     5046.67     5260.97    654.54 o 
  -9   7   3       12.44       17.81      8.89 o 
  -8   7   3      983.41      991.51    124.34 o 
  -7   7   3      110.14      150.06     17.56 o 
  -6   7   3       39.06       39.28      6.18 o 
  -5   7   3    10602.13    10715.95    936.48 o 
  -4   7   3      250.48      369.48     45.01 o 
  -3   7   3      574.56      526.32     14.50 o 
  -2   7   3      924.05      872.62     18.22 o 
  -1   7   3     1285.93     1439.68     64.75 o 
   0   7   3     9200.25     8149.08    280.22 o 
   1   7   3      399.89      473.92     16.89 o 
   2   7   3      249.70      273.58     10.71 o 
   3   7   3      192.52      201.97     10.06 o 
   4   7   3     1352.92     1457.72     77.07 o 
   5   7   3       33.67       47.91      8.27 o 
   6   7   3       57.19       72.21      9.85 o 
   7   7   3      207.19      202.44     16.31 o 
   8   7   3      182.97      154.75     15.00 o 
   9   7   3        7.43        4.04      7.98 o 
 -11   8   3        6.85        7.84      9.61 o 
 -10   8   3     1120.73     1182.59    105.62 o 
  -9   8   3     1477.44     1409.05    133.38 o 
  -8   8   3      100.79      102.78     19.24 o 
  -7   8   3      201.37      256.80     17.42 o 
  -6   8   3       10.21       13.61      5.04 o 
  -5   8   3      820.87      887.45     88.46 o 
  -4   8   3     2482.74     2334.63     49.92 o 
  -3   8   3        8.32       38.38      5.27 o 
  -2   8   3     1131.84     1095.42     23.12 o 
  -1   8   3     1238.87     1128.83     59.02 o 
   0   8   3      278.46      308.05     17.08 o 
   1   8   3     1366.64     1446.24     50.79 o 
   2   8   3        5.72       12.72      4.13 o 
   3   8   3     1326.31     1353.10     68.58 o 
   4   8   3     1506.78     1532.46     59.38 o 
   5   8   3       15.02       25.20      7.00 o 
   6   8   3       51.18       41.41      8.96 o 
   7   8   3       75.78       81.68     11.41 o 
   8   8   3      431.36      415.01     22.24 o 
 -11   9   3      365.73      412.02     62.26 o 
 -10   9   3     2398.94     2650.58    250.80 o 
  -9   9   3       67.00       79.71     13.64 o 
  -8   9   3       54.37       62.34     11.64 o 
  -7   9   3      264.66      312.16     25.32 o 
  -6   9   3      419.94      489.07     59.64 o 
  -5   9   3    13863.15    14116.56   1477.03 o 
  -4   9   3     3261.49     3284.36     40.04 o 
  -3   9   3       18.62       28.88      5.45 o 
  -2   9   3      294.42      300.74     12.86 o 
  -1   9   3       38.02       30.96      4.81 o 
   0   9   3    11404.51    11271.57    604.32 o 
   1   9   3     4190.55     4090.99    239.88 o 
   2   9   3        3.33        0.08      3.28 o 
   3   9   3      347.24      371.22     23.98 o 
   4   9   3      672.16      652.56     24.47 o 
   5   9   3     1378.69     1426.79    105.80 o 
   6   9   3      992.01     1037.07     64.04 o 
   7   9   3      574.57      524.88     25.05 o 
   8   9   3      220.98      196.07     16.82 o 
 -10  10   3       65.90       59.83     14.30 o 
  -9  10   3      216.22      238.25     20.53 o 
  -8  10   3      260.80      275.71     20.65 o 
  -7  10   3     1393.66     1331.87    201.49 o 
  -6  10   3      598.00      705.45     80.88 o 
  -5  10   3        4.26        5.79      5.98 o 
  -4  10   3      598.56      600.36     18.61 o 
  -3  10   3      186.11      164.34     11.54 o 
  -2  10   3     4642.94     4938.40    249.12 o 
  -1  10   3      248.86      266.28     12.44 o 
   0  10   3     1754.99     1841.39     97.07 o 
   1  10   3        0.75       10.67      4.57 o 
   2  10   3      945.53      951.69     45.55 o 
   3  10   3     4051.83     4364.41    247.20 o 
   4  10   3      146.00      119.31      9.80 o 
   5  10   3      410.04      433.36     27.08 o 
   6  10   3       10.92        4.28      6.78 o 
   7  10   3      267.73      273.81     18.26 o 
 -10  11   3      212.98      280.12     23.67 o 
  -9  11   3      903.46      977.15     57.87 o 
  -8  11   3        5.45       20.94      9.98 o 
  -7  11   3       21.50       10.65      8.03 o 
  -6  11   3     1735.80     1855.05    337.14 o 
  -5  11   3      431.88      529.66     73.34 o 
  -4  11   3     4778.00     4643.62    166.14 o 
  -3  11   3       72.45       69.26      8.09 o 
  -2  11   3      196.33      216.29     11.43 o 
  -1  11   3      405.52      410.08     30.34 o 
   0  11   3     1363.59     1458.92     86.85 o 
   1  11   3     7510.20     7322.11    309.34 o 
   2  11   3      170.59      182.10     14.93 o 
   3  11   3     1166.86     1120.19     64.12 o 
   4  11   3      979.91     1115.67     75.79 o 
   5  11   3      979.81     1100.28     51.31 o 
   6  11   3     4087.75     4271.02    314.92 o 
   7  11   3       16.56       18.61      9.09 o 
  -9  12   3     1649.87     1807.64    186.82 o 
  -8  12   3        0.83        5.10      8.63 o 
  -7  12   3      492.90      533.35     54.63 o 
  -6  12   3      228.98      289.04     48.51 o 
  -5  12   3      230.60      237.12     25.29 o 
  -4  12   3     4207.30     4050.86     66.21 o 
  -3  12   3      191.21      200.28     12.48 o 
  -2  12   3      399.46      346.85     16.58 o 
  -1  12   3     2316.03     2379.94    177.45 o 
   0  12   3       98.36      138.39     11.65 o 
   1  12   3     2753.64     2627.76    153.54 o 
   2  12   3      468.59      456.40     27.38 o 
   3  12   3      249.66      332.80     28.79 o 
   4  12   3     2421.89     2415.51    186.17 o 
   5  12   3      612.47      689.89     47.45 o 
   6  12   3      846.08      929.03     79.30 o 
  -8  13   3      380.83      381.42     59.06 o 
  -7  13   3      165.90      181.96     18.87 o 
  -6  13   3      177.09      201.27     18.86 o 
  -5  13   3       48.76       78.13     11.02 o 
  -4  13   3     1977.00     1882.58     47.65 o 
  -3  13   3     1460.55     1479.73     41.62 o 
  -2  13   3        4.25        2.84      4.73 o 
  -1  13   3      593.01      530.12     25.24 o 
   0  13   3        4.56       26.34     16.32 o 
   1  13   3     1595.50     1602.06     61.26 o 
   2  13   3     1802.52     1783.73     73.03 o 
   3  13   3      122.45      122.90     10.84 o 
   4  13   3       43.68       48.28     13.41 o 
   5  13   3      307.81      330.53     19.81 o 
   6  13   3      698.64      875.33     53.20 o 
  -8  14   3      800.60      964.23    100.75 o 
  -7  14   3      333.92      371.59     59.06 o 
  -6  14   3     2084.44     2327.26    308.36 o 
  -5  14   3       99.78      144.44     19.80 o 
  -4  14   3      854.36      745.42     32.04 o 
  -3  14   3      617.80      646.23     29.41 o 
  -2  14   3      121.02       87.78     10.22 o 
  -1  14   3     1283.27     1139.04     30.46 o 
   0  14   3      908.11      967.38     28.74 o 
   1  14   3       70.48       68.40     11.61 o 
   2  14   3       98.58      128.39     12.81 o 
   3  14   3        2.01       -0.46      5.62 o 
   4  14   3      161.58      125.81     18.05 o 
   5  14   3      595.96      650.39    128.86 o 
  -7  15   3       91.03       90.44     16.01 o 
  -6  15   3     1133.03     1326.23    193.51 o 
  -5  15   3      237.50      271.72     31.86 o 
  -4  15   3        1.89       -1.99      7.18 o 
  -3  15   3       21.91       22.35     10.24 o 
  -2  15   3      201.69      199.65     18.68 o 
  -1  15   3     2184.43     2089.85     46.63 o 
   0  15   3      163.87      153.98     13.59 o 
   1  15   3       72.91       71.33     10.86 o 
   2  15   3      215.91      196.05     15.44 o 
   3  15   3       47.01       47.06     12.50 o 
   4  15   3     1408.32     1565.11    220.16 o 
  -5  16   3      713.13      765.35     75.86 o 
  -4  16   3      601.52      622.58     32.23 o 
  -3  16   3       92.62       89.57     15.83 o 
  -2  16   3     2218.58     2120.81     56.55 o 
  -1  16   3      476.19      480.23     28.12 o 
   0  16   3       52.62       57.50     10.34 o 
   1  16   3       22.26       12.73      7.06 o 
   2  16   3      562.43      534.81     24.68 o 
  -3  17   3       93.50       68.42     14.11 o 
  -2  17   3      225.73      228.91     21.81 o 
  -1  17   3       82.39       57.73     13.37 o 
   0  17   3      874.62      893.28     31.28 o 
 -13   0   4      950.17      943.08     56.58 o 
 -12   0   4        1.47        2.40      8.45 o 
 -11   0   4     3128.24     3255.02    200.87 o 
 -10   0   4      377.49      469.21     23.42 o 
  -9   0   4     1638.29     1627.23     43.46 o 
  -8   0   4     1361.92     1550.69     34.85 o 
  -7   0   4       47.03       77.30      8.76 o 
  -6   0   4     1777.87     1626.45     29.66 o 
  -5   0   4     6602.84     6316.90    365.16 o 
  -4   0   4      804.75      622.74     26.83 o 
  -1   0   4       24.44       42.91      3.62 o 
   0   0   4     1927.32     1872.80     64.12 o 
   1   0   4     1417.58     1288.86     34.78 o 
   2   0   4     3260.75     3123.23     39.11 o 
   3   0   4      733.41      824.97     18.02 o 
   4   0   4       12.08       10.49      4.35 o 
   5   0   4      750.88      657.37     74.05 o 
   6   0   4      819.13      759.59     84.07 o 
   7   0   4     1905.59     1889.23     90.33 o 
   8   0   4       30.62       41.15     16.32 o 
   9   0   4       12.05       20.04     15.25 o 
 -13   1   4      181.53      208.25     21.30 o 
 -12   1   4        1.62       -1.77      6.32 o 
 -11   1   4     1453.30     1471.35     29.74 o 
 -10   1   4        4.04        1.54      6.41 o 
  -9   1   4      695.28      721.36     18.52 o 
  -8   1   4     4700.06     4992.22     65.44 o 
  -7   1   4      636.64      642.72     16.15 o 
  -6   1   4     2797.82     2888.19     39.27 o 
  -5   1   4      204.41      239.00      8.34 o 
  -4   1   4      992.74     1144.48     47.20 o 
  -3   1   4    11690.08    11875.50    400.58 o 
  -2   1   4       10.12       16.72      2.07 o 
  -1   1   4      712.27      609.98     18.86 o 
   0   1   4      243.40      248.06      9.20 o 
   1   1   4     2240.96     2300.75     48.96 o 
   2   1   4     1484.63     1473.62     30.17 o 
   3   1   4      480.27      550.14     12.14 o 
   4   1   4       73.29       95.98      5.59 o 
   5   1   4       12.18       16.32      4.83 o 
   6   1   4       14.32       12.08      5.32 o 
   7   1   4      268.07      239.94     13.37 o 
   8   1   4      200.57      172.03     14.50 o 
   9   1   4      278.13      222.89     21.41 o 
 -13   2   4        3.63        0.49      7.58 o 
 -12   2   4      738.26      769.42     27.42 o 
 -11   2   4      593.29      650.47     23.87 o 
 -10   2   4      487.88      543.86     19.76 o 
  -9   2   4     3551.47     3537.59     52.00 o 
  -8   2   4      346.41      371.74     43.31 o 
  -7   2   4      509.52      523.70     13.68 o 
  -6   2   4     7334.89     7708.31    299.42 o 
  -5   2   4     6566.14     7237.39    266.45 o 
  -4   2   4     4390.14     4641.84    250.46 o 
  -3   2   4     3846.23     3700.74    163.59 o 
  -2   2   4      429.34      495.25      7.31 o 
  -1   2   4    21483.34    20817.54    686.88 o 
   0   2   4    12279.13    12404.05    369.82 o 
   1   2   4      477.08      422.53     11.55 o 
   2   2   4     1199.93     1166.74     13.71 o 
   3   2   4      650.84      679.88     23.68 o 
   4   2   4      263.60      219.13      9.09 o 
   5   2   4     2809.43     2544.74    113.99 o 
   6   2   4       89.13       87.63      8.69 o 
   7   2   4      110.15      128.64     12.68 o 
   8   2   4      792.94      691.47     26.34 o 
   9   2   4        0.59       -1.13      9.05 o 
 -12   3   4      289.60      300.03     22.03 o 
 -11   3   4       53.17       71.34     10.62 o 
 -10   3   4     4625.38     4621.15    146.20 o 
  -9   3   4     6400.77     6218.48    117.70 o 
  -8   3   4        6.32        3.77      6.83 o 
  -7   3   4        9.91       14.33      4.67 o 
  -6   3   4     5401.47     5778.05    238.79 o 
  -5   3   4     5276.97     5448.91    318.81 o 
  -4   3   4    13353.42    14452.52    717.44 o 
  -3   3   4        1.51        7.84      2.05 o 
  -2   3   4     1301.06     1579.38     42.47 o 
  -1   3   4    26603.62    25765.94    569.45 o 
   0   3   4     4589.16     5017.03    127.47 o 
   1   3   4     7678.03     7282.01    137.15 o 
   2   3   4     2455.13     2387.28     41.75 o 
   3   3   4      161.49      136.70      7.07 o 
   4   3   4    15348.40    14475.73    417.05 o 
   5   3   4     1069.13      984.81     30.97 o 
   6   3   4     2369.27     2387.52     99.95 o 
   7   3   4     3538.82     3217.81    158.04 o 
   8   3   4       19.85        6.72      7.39 o 
   9   3   4     2887.63     2744.76     66.91 o 
 -12   4   4       17.90        7.20      7.65 o 
 -11   4   4       56.98       60.71     12.75 o 
 -10   4   4        0.92       -0.72      6.96 o 
  -9   4   4      879.17      921.87     41.56 o 
  -8   4   4      402.43      506.10     44.58 o 
  -7   4   4       35.61       62.83      6.75 o 
  -6   4   4       21.06       39.36      5.28 o 
  -5   4   4     2400.07     2719.26    140.51 o 
  -4   4   4     3174.53     3770.68    297.38 o 
  -3   4   4     1562.26     1390.44     28.54 o 
  -2   4   4       76.65       53.03      5.06 o 
  -1   4   4     2009.12     1751.05     19.51 o 
   0   4   4     5374.61     5590.37    121.53 o 
   1   4   4      879.09     1017.44     29.07 o 
   2   4   4        0.77        8.27      2.30 o 
   3   4   4        2.83        8.10      3.42 o 
   4   4   4      168.03      148.86      8.12 o 
   5   4   4      811.77      722.45     35.55 o 
   6   4   4     1542.88     1572.45     78.01 o 
   7   4   4      128.71      142.42     13.39 o 
   8   4   4       15.56       24.76      8.55 o 
   9   4   4        0.07        2.53      9.40 o 
 -12   5   4       51.83       55.25     13.71 o 
 -11   5   4       77.11       63.21     12.81 o 
 -10   5   4     4439.87     4260.85    221.05 o 
  -9   5   4     4082.94     4436.83    251.20 o 
  -8   5   4       37.83       33.92      8.39 o 
  -7   5   4     1554.58     1681.63     56.64 o 
  -6   5   4      114.59      119.39      8.24 o 
  -5   5   4     5721.83     5534.83    376.97 o 
  -4   5   4     5739.61     5943.81    410.05 o 
  -3   5   4     1615.92     1779.62     27.18 o 
  -2   5   4     1913.51     1902.61     97.08 o 
  -1   5   4     5770.67     6188.65    157.57 o 
   0   5   4      116.03      130.99      4.98 o 
   1   5   4     7051.87     7282.70    342.64 o 
   2   5   4     5809.94     5708.88    249.79 o 
   3   5   4       55.66       43.61      4.85 o 
   4   5   4     6496.46     6234.88    309.74 o 
   5   5   4       32.18       36.15      6.56 o 
   6   5   4     2695.72     2624.54    158.65 o 
   7   5   4     1153.42     1112.05     43.92 o 
   8   5   4        2.68        7.80      7.45 o 
 -12   6   4      584.70      653.96     33.33 o 
 -11   6   4      561.20      555.72     78.22 o 
 -10   6   4      231.17      232.86     19.16 o 
  -9   6   4     3165.86     3266.31    273.28 o 
  -8   6   4        2.27        3.73      4.82 o 
  -7   6   4      229.55      270.21     23.49 o 
  -6   6   4     1472.38     1427.38     50.06 o 
  -5   6   4      900.30      936.67     74.83 o 
  -4   6   4     3176.56     3040.52    178.61 o 
  -3   6   4       16.16       24.98      6.89 o 
  -2   6   4      150.75      134.17      6.41 o 
  -1   6   4      536.07      615.79     15.42 o 
   0   6   4      228.23      260.17      8.51 o 
   1   6   4     4654.86     5401.62    271.05 o 
   2   6   4       14.66       84.10     34.50 o 
   3   6   4      109.56      129.93     18.28 o 
   4   6   4      133.66      148.57      9.88 o 
   5   6   4      279.11      288.96     13.52 o 
   6   6   4      968.91     1015.05     40.83 o 
   7   6   4       63.54       44.92      9.67 o 
   8   6   4       55.81       59.54     11.54 o 
 -12   7   4       78.37       85.12     16.27 o 
 -11   7   4       33.30       29.77     14.23 o 
 -10   7   4      944.32     1008.43     75.52 o 
  -9   7   4     1066.99     1253.04     97.38 o 
  -8   7   4      104.40      133.16     13.48 o 
  -7   7   4      164.41      171.97     10.97 o 
  -6   7   4       44.55       58.09      6.91 o 
  -5   7   4     2086.28     1966.12    187.66 o 
  -4   7   4     1563.19     1461.60     68.69 o 
  -3   7   4      770.13      876.68     29.40 o 
  -2   7   4      606.48      588.88     15.62 o 
  -1   7   4      532.64      680.37     50.94 o 
   0   7   4        0.24        2.59      2.30 o 
   1   7   4     1301.45     1380.03     86.98 o 
   2   7   4     1047.79     1174.27     82.19 o 
   3   7   4        3.12        2.73      3.96 o 
   4   7   4        9.03       20.17      7.92 o 
   5   7   4       36.14       43.04      7.06 o 
   6   7   4       58.50       60.39      9.83 o 
   7   7   4        5.25        9.26      7.46 o 
   8   7   4      197.62      184.16     16.64 o 
 -11   8   4      926.48      952.66     58.67 o 
 -10   8   4     1546.90     1636.74     96.27 o 
  -9   8   4      643.96      725.28     68.60 o 
  -8   8   4      974.39     1000.93     86.11 o 
  -7   8   4       15.14        6.18      4.80 o 
  -6   8   4      606.62      635.67     28.25 o 
  -5   8   4     6028.89     5917.45    635.47 o 
  -4   8   4      234.56      254.29     11.64 o 
  -3   8   4      526.04      569.35     24.35 o 
  -2   8   4      510.51      407.66     15.84 o 
  -1   8   4       77.18       56.94      5.71 o 
   0   8   4     4255.84     3965.73    194.98 o 
   1   8   4       12.42       26.26      4.43 o 
   2   8   4     2633.14     2760.33    132.90 o 
   3   8   4     1389.15     1462.25     63.43 o 
   4   8   4      274.98      306.99     26.31 o 
   5   8   4     1042.72     1022.85     60.98 o 
   6   8   4      194.84      193.22     17.50 o 
   7   8   4     1497.97     1445.24     92.82 o 
   8   8   4      160.77      167.34     16.24 o 
 -11   9   4     3582.47     3635.67    454.87 o 
 -10   9   4      784.07      839.92    130.77 o 
  -9   9   4       15.29       18.67      9.73 o 
  -8   9   4     1654.30     1692.57    245.35 o 
  -7   9   4      638.04      651.55     79.95 o 
  -6   9   4     6657.97     6380.62    413.91 o 
  -5   9   4     1496.67     1476.12    167.17 o 
  -4   9   4      277.33      283.15     12.76 o 
  -3   9   4     2356.47     2235.47     33.51 o 
  -2   9   4      377.88      357.91     20.17 o 
  -1   9   4     1354.95     1252.06     42.25 o 
   0   9   4      110.13       88.26      7.64 o 
   1   9   4      406.82      379.67     13.56 o 
   2   9   4        0.26        1.68      3.82 o 
   3   9   4      921.67      896.15     68.94 o 
   4   9   4        0.09        4.78      4.80 o 
   5   9   4      170.67      190.02     13.67 o 
   6   9   4        4.91        1.74      5.98 o 
   7   9   4      138.51      145.49     14.83 o 
 -10  10   4      255.73      246.98     22.00 o 
  -9  10   4      605.98      673.96     92.59 o 
  -8  10   4      115.85      146.52     15.63 o 
  -7  10   4       94.11      100.20     21.02 o 
  -6  10   4     7915.24     8781.76   1186.65 o 
  -5  10   4     3462.86     3493.92    391.10 o 
  -4  10   4        5.10       10.90      5.89 o 
  -3  10   4     4216.28     3955.40     46.77 o 
  -2  10   4      336.90      313.25     22.27 o 
  -1  10   4     5165.56     5353.41    269.86 o 
   0  10   4     7051.49     6886.83    292.08 o 
   1  10   4     2682.86     2595.44     85.39 o 
   2  10   4     4196.07     4402.26    290.79 o 
   3  10   4      913.92      958.15     55.94 o 
   4  10   4      164.48      172.42     11.73 o 
   5  10   4     4081.18     4118.04    244.46 o 
   6  10   4     1750.83     1919.31    104.89 o 
   7  10   4      387.24      373.79     21.66 o 
 -10  11   4      553.10      562.54     40.97 o 
  -9  11   4      182.35      202.21     40.75 o 
  -8  11   4     1023.44     1140.46    138.22 o 
  -7  11   4      242.61      234.29     35.78 o 
  -6  11   4     3477.76     3676.56    517.52 o 
  -5  11   4      187.42      213.28     12.95 o 
  -4  11   4     1984.56     1920.40     35.37 o 
  -3  11   4     1653.40     1637.58     31.89 o 
  -2  11   4      343.20      336.34     15.48 o 
  -1  11   4     6067.37     5902.04    340.36 o 
   0  11   4     1789.82     1972.71    105.85 o 
   1  11   4     1025.66     1051.88     29.51 o 
   2  11   4       30.74       33.85      6.55 o 
   3  11   4      419.60      516.81     34.34 o 
   4  11   4     2680.50     2671.10    125.82 o 
   5  11   4     1033.91     1206.58     85.21 o 
   6  11   4      320.94      364.34     23.23 o 
  -9  12   4      793.52      871.15    104.38 o 
  -8  12   4     1958.76     2054.27    369.28 o 
  -7  12   4      522.04      525.30     61.50 o 
  -6  12   4       78.99       83.48     16.05 o 
  -5  12   4     1684.65     1617.68     42.92 o 
  -4  12   4     3305.79     3171.15     71.42 o 
  -3  12   4     1548.72     1561.17    101.59 o 
  -2  12   4      936.45      989.32     48.86 o 
  -1  12   4      525.01      535.65     24.06 o 
   0  12   4     2093.51     2231.37    135.17 o 
   1  12   4     1921.63     1899.41     91.45 o 
   2  12   4       98.85      126.02     10.33 o 
   3  12   4      209.63      203.39     12.98 o 
   4  12   4       95.32       89.17     11.74 o 
   5  12   4      905.39     1099.71     58.05 o 
   6  12   4     1708.17     1878.31     75.18 o 
  -9  13   4      553.37      600.32     74.19 o 
  -8  13   4      124.25      151.00     20.93 o 
  -7  13   4      640.69      694.95     77.78 o 
  -6  13   4        4.40       11.14      9.01 o 
  -5  13   4     1295.08     1298.04     40.32 o 
  -4  13   4      737.86      690.93     29.27 o 
  -3  13   4      165.68      138.26     11.74 o 
  -2  13   4      971.68      982.95     37.66 o 
  -1  13   4      341.01      309.25     16.23 o 
   0  13   4      107.21      159.13     16.78 o 
   1  13   4      651.92      679.62     30.70 o 
   2  13   4      444.18      432.71     39.45 o 
   3  13   4      214.10      180.93     20.65 o 
   4  13   4      111.29      103.60     11.07 o 
   5  13   4       14.98       18.70      9.02 o 
  -8  14   4        4.01        4.25      9.61 o 
  -7  14   4        4.90        0.71      8.58 o 
  -6  14   4       21.81       18.78     14.32 o 
  -5  14   4        0.03        5.23      7.30 o 
  -4  14   4      355.94      344.65     34.76 o 
  -3  14   4      136.59      140.62     13.66 o 
  -2  14   4      149.29      160.05     13.03 o 
  -1  14   4       17.40       21.26      7.15 o 
   0  14   4       39.62       43.25      8.68 o 
   1  14   4     1247.01     1168.45     32.82 o 
   2  14   4       78.16       80.33     16.36 o 
   3  14   4      181.51      212.20     18.42 o 
   4  14   4       16.00       13.23      7.96 o 
  -6  15   4       99.27      132.53     17.41 o 
  -5  15   4      673.56      686.40     32.73 o 
  -4  15   4     1045.44     1043.53     59.24 o 
  -3  15   4      331.97      279.02     21.28 o 
  -2  15   4      533.65      516.55     22.09 o 
  -1  15   4      105.22       97.78     11.47 o 
   0  15   4       61.58       64.73     10.43 o 
   1  15   4      498.51      459.19     22.11 o 
   2  15   4      200.64      200.45     16.39 o 
   3  15   4      101.57      103.68     15.32 o 
  -5  16   4      614.71      615.61     32.42 o 
  -4  16   4       22.01       27.31     10.47 o 
  -3  16   4      133.85       99.78     15.61 o 
  -2  16   4     1281.47     1317.13     45.09 o 
  -1  16   4       85.73       90.17     12.01 o 
   0  16   4      436.49      431.94     21.96 o 
   1  16   4        0.21       -2.86      5.84 o 
 -13   1   5      134.84      153.22     15.03 o 
 -12   1   5       46.44       48.22      8.44 o 
 -11   1   5      568.59      589.60     19.32 o 
 -10   1   5     1931.19     1952.63     33.42 o 
  -9   1   5     2533.65     2711.54     34.57 o 
  -8   1   5      104.50      154.94      8.79 o 
  -7   1   5      125.26      153.68      7.99 o 
  -6   1   5     1322.65     1467.49     26.23 o 
  -5   1   5      539.50      617.67     18.82 o 
  -3   1   5      278.53      354.60     19.56 o 
  -1   1   5     1787.28     2093.78     49.84 o 
   0   1   5     1383.15     1246.78     20.92 o 
   1   1   5       10.01       34.93      3.24 o 
   2   1   5      485.27      482.35      9.92 o 
   3   1   5      183.26      177.91      7.05 o 
   4   1   5     2655.04     2719.62     52.30 o 
   5   1   5      361.09      349.98     17.54 o 
   6   1   5      461.46      422.24     16.54 o 
   7   1   5       69.12       52.25      8.42 o 
   8   1   5      316.73      281.41     18.61 o 
 -13   2   5        5.26        7.49      7.92 o 
 -12   2   5      440.61      403.67     20.36 o 
 -11   2   5      176.31      179.12     11.85 o 
 -10   2   5     4734.33     4907.56    114.63 o 
  -9   2   5      415.47      374.94     14.48 o 
  -8   2   5        6.03        6.86      3.86 o 
  -7   2   5     1369.39     1282.10     23.04 o 
  -6   2   5       88.34      107.20      7.14 o 
  -5   2   5    10274.81    10622.50    357.82 o 
  -4   2   5     1430.65     1485.75     66.90 o 
  -3   2   5       88.68      115.70      6.90 o 
  -2   2   5      156.11      131.32      4.22 o 
  -1   2   5      877.01      911.36     15.57 o 
   0   2   5     4631.51     4601.85    120.08 o 
   1   2   5     4052.05     4485.52     87.08 o 
   2   2   5      346.86      347.53      8.63 o 
   3   2   5      753.19      808.98     17.83 o 
   4   2   5       28.30       25.55      4.70 o 
   5   2   5     1452.45     1377.43     40.78 o 
   6   2   5      759.26      713.53     43.77 o 
   7   2   5      465.70      421.23     20.80 o 
   8   2   5      281.32      287.97     18.86 o 
 -13   3   5       73.91       67.61     12.17 o 
 -12   3   5      740.19      700.00     28.07 o 
 -11   3   5      118.85      114.34     10.23 o 
 -10   3   5      879.34      950.37     30.19 o 
  -9   3   5     8476.53     8476.08    177.29 o 
  -8   3   5      518.66      508.13     18.70 o 
  -7   3   5      739.65      793.51     30.08 o 
  -6   3   5     2646.68     2691.24    103.48 o 
  -5   3   5     3460.96     4189.73    256.98 o 
  -4   3   5     3839.20     4561.17    271.63 o 
  -3   3   5     1292.70     1698.31     96.13 o 
  -2   3   5     1247.38     1108.80     38.56 o 
  -1   3   5     2252.46     2597.51     65.50 o 
   0   3   5       49.77       31.25      3.01 o 
   1   3   5     1026.02     1225.68     16.28 o 
   2   3   5     1784.13     1875.04     58.35 o 
   3   3   5      526.21      518.69     18.01 o 
   4   3   5     1716.22     1740.37     43.58 o 
   5   3   5     4202.38     4205.20     93.29 o 
   6   3   5       22.75       25.17      6.80 o 
   7   3   5      142.82      156.59     14.18 o 
   8   3   5       79.26       57.38     11.38 o 
 -12   4   5       60.06       54.01     10.81 o 
 -11   4   5     1168.48     1211.17     45.46 o 
 -10   4   5     3261.00     3291.04     84.24 o 
  -9   4   5       18.92       24.62     11.55 o 
  -8   4   5     2873.66     3003.10    111.38 o 
  -7   4   5     4073.66     4153.55    121.99 o 
  -6   4   5     1074.20     1240.19     97.00 o 
  -5   4   5    24135.39    24026.47   1288.04 o 
  -4   4   5     6978.43     7248.09    510.79 o 
  -3   4   5     2217.64     2266.34     45.80 o 
  -2   4   5    11987.11    11698.16    275.20 o 
  -1   4   5      247.83      270.47      6.54 o 
   0   4   5    49474.14    50661.70   1349.14 o 
   1   4   5     7034.97     7089.48    214.78 o 
   2   4   5      640.93      621.81     19.13 o 
   3   4   5     3029.62     2866.38     76.92 o 
   4   4   5      687.37      645.91     21.69 o 
   5   4   5     9924.61     9310.82    239.65 o 
   6   4   5     3086.73     2846.21    132.51 o 
   7   4   5      738.68      687.61     30.32 o 
   8   4   5     1243.84     1253.36     69.13 o 
 -12   5   5      647.52      601.09     25.20 o 
 -11   5   5        9.25       27.81     20.16 o 
 -10   5   5      454.32      467.51     19.82 o 
  -9   5   5      362.71      368.54     16.25 o 
  -8   5   5     3066.19     2972.49    153.00 o 
  -7   5   5      236.98      231.68     11.55 o 
  -6   5   5     1102.40     1230.01     44.48 o 
  -5   5   5     5001.20     5190.08    210.34 o 
  -4   5   5      249.68      186.72     15.54 o 
  -3   5   5      463.47      480.71     13.53 o 
  -2   5   5      438.25      386.02     16.31 o 
  -1   5   5     2323.86     2164.00     64.95 o 
   0   5   5     1653.23     1714.27     45.42 o 
   1   5   5      574.01      531.40     21.61 o 
   2   5   5       87.56       59.22      5.44 o 
   3   5   5      719.18      758.33     31.83 o 
   4   5   5       40.48       26.79      5.88 o 
   5   5   5     1479.39     1410.44     50.73 o 
   6   5   5      145.87      173.37     14.18 o 
   7   5   5        8.27       13.35      7.64 o 
   8   5   5      753.28      764.51     57.89 o 
 -12   6   5        1.67        3.82      7.40 o 
 -11   6   5       66.30       65.35     12.73 o 
 -10   6   5     5101.91     5311.99    387.91 o 
  -9   6   5       98.14      105.27     10.11 o 
  -8   6   5      397.26      409.85     33.27 o 
  -7   6   5     1097.90     1226.43     70.38 o 
  -6   6   5       35.97       28.63      5.39 o 
  -5   6   5     4995.71     5147.46    493.72 o 
  -4   6   5      796.64      733.80     76.16 o 
  -3   6   5     1737.57     1602.22     77.24 o 
  -2   6   5     1442.14     1506.15     52.80 o 
  -1   6   5     2864.47     3256.49    111.84 o 
   0   6   5      277.18      273.52      8.30 o 
   1   6   5     1700.22     1733.02    137.30 o 
   2   6   5      259.89      222.58     11.53 o 
   3   6   5      224.00      216.33     11.68 o 
   4   6   5       54.72       61.20      7.52 o 
   5   6   5       14.76        9.67      5.44 o 
   6   6   5      518.95      525.69     27.12 o 
   7   6   5       46.00       26.47      8.62 o 
 -12   7   5      130.52      137.34     18.14 o 
 -11   7   5       99.66       89.23     14.72 o 
 -10   7   5      301.51      281.37     45.19 o 
  -9   7   5       77.76       99.63     15.92 o 
  -8   7   5      256.45      242.65     13.32 o 
  -7   7   5       13.62       10.61      9.88 o 
  -6   7   5       18.06       11.84      4.82 o 
  -5   7   5      195.86      211.08     17.90 o 
  -4   7   5     1521.01     1290.36     25.27 o 
  -3   7   5       52.91       55.95      5.28 o 
  -2   7   5      203.93      263.82      9.48 o 
  -1   7   5      375.41      381.50     39.85 o 
   0   7   5        1.31       10.95      5.68 o 
   1   7   5        4.77       24.26     19.52 o 
   2   7   5      323.26      374.44     19.65 o 
   3   7   5     1294.88     1320.86     56.69 o 
   4   7   5      251.93      210.61     11.78 o 
   5   7   5        7.43        4.47      5.13 o 
   6   7   5      216.61      246.16     20.68 o 
   7   7   5       42.15       47.77     10.61 o 
 -11   8   5     1690.11     1786.11    215.73 o 
 -10   8   5        8.40        9.24      9.09 o 
  -9   8   5       31.62       36.81     10.39 o 
  -8   8   5     1068.12     1199.39    167.84 o 
  -7   8   5      232.37      213.79     12.48 o 
  -6   8   5      593.05      662.64     62.29 o 
  -5   8   5     1748.77     1818.07    196.58 o 
  -4   8   5     1255.09     1167.37     32.40 o 
  -3   8   5      684.96      798.62     35.49 o 
  -2   8   5     1608.01     1732.94    103.88 o 
  -1   8   5       14.14       21.35      4.42 o 
   0   8   5      563.36      610.17     28.37 o 
   1   8   5      197.46      168.32     14.77 o 
   2   8   5      398.85      389.47     29.05 o 
   3   8   5     1154.47     1159.75     45.76 o 
   4   8   5        3.58        4.16      4.84 o 
   5   8   5       39.95       46.34      7.92 o 
   6   8   5      160.53      159.00     14.77 o 
   7   8   5      314.23      291.03     19.77 o 
 -11   9   5      392.05      485.78     76.09 o 
 -10   9   5      766.97      831.48     74.14 o 
  -9   9   5     3950.56     4284.52    517.39 o 
  -8   9   5      214.13      234.44     22.26 o 
  -7   9   5      638.31      640.73     61.83 o 
  -6   9   5     2328.77     2467.16    282.07 o 
  -5   9   5       85.30       81.21      8.34 o 
  -4   9   5     6028.65     5567.39    155.12 o 
  -3   9   5     2520.71     2445.96     62.77 o 
  -2   9   5      585.04      752.43     34.89 o 
  -1   9   5     3719.50     3664.50    187.66 o 
   0   9   5      218.99      234.80     13.86 o 
   1   9   5     2205.27     2099.06    113.68 o 
   2   9   5     2902.29     3083.50    191.24 o 
   3   9   5      129.05      125.93     10.00 o 
   4   9   5     2347.49     2344.53     98.76 o 
   5   9   5      940.77      949.03     33.66 o 
   6   9   5       49.58       41.44      9.98 o 
 -10  10   5      979.66     1145.83    148.50 o 
  -9  10   5      428.57      420.94     25.27 o 
  -8  10   5      136.06      136.09     17.60 o 
  -7  10   5      303.87      345.51     51.26 o 
  -6  10   5      509.36      509.04     55.27 o 
  -5  10   5     1649.24     1585.62     53.32 o 
  -4  10   5     1222.76     1114.28     30.68 o 
  -3  10   5      414.19      413.99     22.18 o 
  -2  10   5      632.75      639.78     24.14 o 
  -1  10   5      936.36      924.57     20.79 o 
   0  10   5      802.18      789.18     32.94 o 
   1  10   5        8.49       20.97      5.73 o 
   2  10   5        7.92       12.44      5.47 o 
   3  10   5     1278.19     1362.87     72.63 o 
   4  10   5      184.28      219.68     13.30 o 
   5  10   5      636.49      626.61     28.88 o 
   6  10   5       39.15       57.83     11.48 o 
 -10  11   5      353.20      352.81     42.39 o 
  -9  11   5     2586.52     2790.03    298.38 o 
  -8  11   5     2878.26     3243.44    528.52 o 
  -7  11   5      838.94      899.15    121.32 o 
  -6  11   5     2395.49     2503.48    269.13 o 
  -5  11   5      123.45      121.97     13.20 o 
  -4  11   5     2203.09     2205.73     50.87 o 
  -3  11   5     5883.34     5906.55    153.61 o 
  -2  11   5       29.85       25.82      5.73 o 
  -1  11   5     3229.16     3170.50    136.56 o 
   0  11   5      799.55      900.40     44.52 o 
   1  11   5      537.43      561.77     28.04 o 
   2  11   5     2629.60     2565.87    181.51 o 
   3  11   5        3.92        8.40      5.45 o 
   4  11   5     1289.52     1281.04     85.99 o 
   5  11   5     2525.87     2514.55    131.36 o 
  -9  12   5      332.60      345.95     31.08 o 
  -8  12   5     1424.43     1555.69    183.62 o 
  -7  12   5      797.17      862.14     94.85 o 
  -6  12   5      347.65      411.62     23.86 o 
  -5  12   5     2589.90     2512.83     50.60 o 
  -4  12   5       20.35       21.79     14.84 o 
  -3  12   5      566.68      537.67     28.11 o 
  -2  12   5     2079.15     2112.34     87.43 o 
  -1  12   5      174.47      194.93     15.25 o 
   0  12   5     4928.81     4893.07    247.29 o 
   1  12   5      679.77      752.96     32.29 o 
   2  12   5        1.16        3.74      4.98 o 
   3  12   5      985.97     1035.78     82.36 o 
   4  12   5      612.80      699.55     40.95 o 
   5  12   5     1098.31     1114.61     72.04 o 
  -8  13   5     1527.22     1750.25    251.51 o 
  -7  13   5      120.42      138.69     16.62 o 
  -6  13   5      408.66      461.32     85.18 o 
  -5  13   5     2489.24     2406.03     54.14 o 
  -4  13   5       38.79       33.91      7.76 o 
  -3  13   5      214.42      224.95     17.93 o 
  -2  13   5      127.33      126.60     10.13 o 
  -1  13   5      157.58      171.54     16.12 o 
   0  13   5     1418.21     1413.53     89.80 o 
   1  13   5        0.37        4.23      4.53 o 
   2  13   5       20.21       25.51      7.19 o 
   3  13   5      168.06      155.40     12.56 o 
   4  13   5       83.28       84.92     10.97 o 
  -8  14   5       45.54       57.01     16.41 o 
  -7  14   5       52.12       71.75     14.01 o 
  -6  14   5       15.30       28.70     11.00 o 
  -5  14   5      223.01      186.39     17.78 o 
  -4  14   5      213.55      246.45     19.53 o 
  -3  14   5      199.46      241.59     16.33 o 
  -2  14   5       68.09       62.40      9.63 o 
  -1  14   5       95.52       62.58      9.80 o 
   0  14   5       44.44       30.03      8.05 o 
   1  14   5      425.00      489.63     23.79 o 
   2  14   5      218.05      287.57     24.91 o 
   3  14   5       99.65       91.18     10.92 o 
  -6  15   5       83.85      120.66     16.66 o 
  -5  15   5      156.83      176.87     18.49 o 
  -4  15   5      132.40      135.96     16.30 o 
  -3  15   5      101.02       82.37     11.14 o 
  -2  15   5      531.82      494.02     22.18 o 
  -1  15   5       32.91       33.49      8.84 o 
   0  15   5       31.58       34.93      9.17 o 
   1  15   5       20.09       26.46      7.34 o 
   2  15   5      338.80      348.17     27.47 o 
  -4  16   5     1016.16     1072.22     72.19 o 
  -3  16   5      406.79      398.25     26.09 o 
  -2  16   5      111.67       91.98     12.15 o 
  -1  16   5      196.49      182.18     15.68 o 
   0  16   5      409.55      399.23     21.92 o 
 -13   0   6       59.41       89.86     15.20 o 
 -12   0   6      427.33      438.40     25.35 o 
 -11   0   6      123.35      111.99     20.62 o 
 -10   0   6     4810.30     4685.08     74.36 o 
  -9   0   6        6.56        9.12      6.55 o 
  -8   0   6     1770.14     1885.87     37.07 o 
  -7   0   6     1557.69     1769.81     62.79 o 
  -6   0   6      503.70      483.04     15.52 o 
  -5   0   6    11491.41    11117.58    290.53 o 
  -3   0   6        1.31       14.81      6.74 o 
  -1   0   6      435.67      439.97     20.93 o 
   0   0   6     3737.08     3451.91     64.67 o 
   1   0   6      188.56      257.38     13.47 o 
   2   0   6     1862.22     1804.41     28.38 o 
   3   0   6      579.47      656.26     18.73 o 
   4   0   6      685.90      615.60     24.89 o 
   5   0   6       81.36       97.63     13.18 o 
   6   0   6      779.67      773.58     63.32 o 
   7   0   6     1047.30      962.74     46.83 o 
 -13   1   6       55.36       54.35      9.42 o 
 -12   1   6      487.74      488.61     18.67 o 
 -11   1   6        7.22        2.60      5.36 o 
 -10   1   6        4.41       -0.02      4.83 o 
  -9   1   6     1406.51     1424.89     30.80 o 
  -8   1   6      467.33      452.33     21.99 o 
  -7   1   6     1916.30     2203.87     52.69 o 
  -6   1   6       46.67       53.05      4.50 o 
  -5   1   6      238.96      274.03      7.24 o 
  -4   1   6      830.71      913.57     17.91 o 
  -3   1   6      162.20      155.45     16.14 o 
  -2   1   6     2903.64     3175.51    140.57 o 
  -1   1   6       95.65      119.70      4.56 o 
   0   1   6       11.64       50.56      9.76 o 
   1   1   6       10.69       16.20      3.22 o 
   2   1   6      262.01      279.96      8.53 o 
   3   1   6      111.18      147.72     10.05 o 
   4   1   6     1986.45     1833.19     54.48 o 
   5   1   6        2.52        1.28      4.68 o 
   6   1   6      149.68      139.91     11.42 o 
   7   1   6      161.50      137.48     12.10 o 
 -13   2   6      920.62      896.49     30.36 o 
 -12   2   6      125.22      123.38     10.87 o 
 -11   2   6      863.47      891.97     23.20 o 
 -10   2   6     3904.72     4016.48     48.21 o 
  -9   2   6     3096.21     3287.05     38.29 o 
  -8   2   6      139.61      123.31      8.01 o 
  -7   2   6       78.38       61.77      5.57 o 
  -6   2   6      738.12      762.36     22.21 o 
  -5   2   6     8701.60     8203.98    340.99 o 
  -4   2   6     9507.67     8822.98     48.98 o 
  -3   2   6     2456.26     2731.23     34.97 o 
  -1   2   6     6671.55     7033.50    100.40 o 
   0   2   6      988.42      910.59     22.08 o 
   1   2   6     1217.24     1064.87     28.32 o 
   2   2   6     1602.86     1625.31     32.16 o 
   3   2   6        1.42        3.80      3.83 o 
   4   2   6     4251.76     3959.19     94.22 o 
   5   2   6      155.49      181.47     11.65 o 
   6   2   6      179.88      124.63     10.96 o 
   7   2   6     1163.07     1068.75     34.25 o 
 -13   3   6     1337.97     1401.01     94.01 o 
 -12   3   6       71.01       74.40     11.09 o 
 -11   3   6     3185.47     3251.43     89.05 o 
 -10   3   6     1528.79     1602.41     28.85 o 
  -9   3   6     6273.67     6225.51    177.66 o 
  -8   3   6     6166.64     6507.32    205.55 o 
  -7   3   6      347.76      418.79     26.48 o 
  -6   3   6     6849.27     6953.72    284.87 o 
  -5   3   6    11266.57    12284.60    518.70 o 
  -4   3   6     3427.14     3964.44    257.51 o 
  -3   3   6     3596.97     3694.15     89.52 o 
  -2   3   6     2701.81     2798.39     89.43 o 
  -1   3   6     6800.56     7073.55    198.35 o 
   0   3   6    16783.79    16922.39    379.35 o 
   1   3   6      302.40      374.91     14.99 o 
   2   3   6      411.94      393.00     11.38 o 
   3   3   6     4944.12     4757.58     96.72 o 
   4   3   6     1068.20     1025.37     20.35 o 
   5   3   6     2173.56     2084.66     58.74 o 
   6   3   6       38.59       40.74      8.05 o 
   7   3   6        3.04       12.12      7.62 o 
 -12   4   6      199.28      170.31     14.64 o 
 -11   4   6       44.68       49.11      8.14 o 
 -10   4   6        0.84        3.54      5.17 o 
  -9   4   6      405.09      437.32     16.03 o 
  -8   4   6     1108.19     1274.05     48.23 o 
  -7   4   6      185.09      167.09      8.72 o 
  -6   4   6     1074.34     1212.87     55.80 o 
  -5   4   6       28.52       13.78      3.45 o 
  -4   4   6     2530.76     2611.36    182.93 o 
  -3   4   6       12.64       25.74      3.28 o 
  -2   4   6     1236.02     1155.98     26.59 o 
  -1   4   6      805.21      978.22     23.81 o 
   0   4   6      518.55      515.95     11.24 o 
   1   4   6     3280.74     3268.84     70.46 o 
   2   4   6       33.54       27.80      4.65 o 
   3   4   6       57.41       31.61      5.19 o 
   4   4   6        9.59       21.29      5.78 o 
   5   4   6        1.16        6.06      5.40 o 
   6   4   6      554.57      455.89     22.52 o 
   7   4   6        2.40        1.60      6.88 o 
 -12   5   6      155.76      146.67     19.07 o 
 -11   5   6     1989.30     2082.02     70.83 o 
 -10   5   6      859.69      909.32     27.85 o 
  -9   5   6     4217.69     4224.49    151.63 o 
  -8   5   6     2366.48     2585.25    105.22 o 
  -7   5   6      219.83      226.76     10.00 o 
  -6   5   6    11727.83    12415.16    596.98 o 
  -5   5   6     4393.72     4679.40    282.35 o 
  -4   5   6      815.11      814.61     57.14 o 
  -3   5   6      914.66      780.16     32.27 o 
  -2   5   6     2299.27     2325.50     62.02 o 
  -1   5   6     8670.33     9175.45    245.61 o 
   0   5   6     6496.84     6459.02    161.11 o 
   1   5   6      124.16      157.96      8.78 o 
   2   5   6       57.23       59.66      6.73 o 
   3   5   6     1655.57     1698.94     45.81 o 
   4   5   6     1254.00     1220.52     57.40 o 
   5   5   6     1748.58     1762.42     66.95 o 
   6   5   6      395.83      416.08     26.05 o 
   7   5   6        3.90       -1.02      7.22 o 
 -12   6   6      128.33      107.67     16.46 o 
 -11   6   6       78.72       86.47     11.38 o 
 -10   6   6     1817.64     1964.66     73.45 o 
  -9   6   6        0.68        1.77      4.63 o 
  -8   6   6      200.30      225.82     14.73 o 
  -7   6   6       21.82       22.80      4.89 o 
  -6   6   6      472.77      513.30     37.71 o 
  -5   6   6      828.89      949.69     64.70 o 
  -4   6   6       26.07       20.33      3.85 o 
  -3   6   6     2155.88     2195.31     65.76 o 
  -2   6   6      132.36       86.36      6.54 o 
  -1   6   6     4747.86     5101.56    164.96 o 
   0   6   6        8.71       20.54      6.53 o 
   1   6   6      115.74       96.76      7.62 o 
   2   6   6     1122.89     1155.19     48.21 o 
   3   6   6      102.93       81.47      8.01 o 
   4   6   6     1393.66     1580.15     48.27 o 
   5   6   6        5.61        5.75      5.35 o 
   6   6   6       93.72       79.00     11.61 o 
 -12   7   6        0.49        4.20      8.94 o 
 -11   7   6        6.68       19.87     14.59 o 
 -10   7   6      126.95      117.67     12.15 o 
  -9   7   6       36.12       37.09      6.78 o 
  -8   7   6      177.32      175.51     10.88 o 
  -7   7   6      323.77      315.35     20.03 o 
  -6   7   6        4.70       11.88      4.32 o 
  -5   7   6      140.44      127.12     13.59 o 
  -4   7   6      461.15      532.73     17.05 o 
  -3   7   6       72.76       93.55      6.48 o 
  -2   7   6      542.28      543.86     24.85 o 
  -1   7   6       78.66       53.41      5.72 o 
   0   7   6     2576.20     2630.13    143.05 o 
   1   7   6     1457.32     1584.01     76.01 o 
   2   7   6      235.48      243.56     11.73 o 
   3   7   6      271.42      216.54     11.94 o 
   4   7   6      237.66      228.42     12.82 o 
   5   7   6      808.48      804.93     29.58 o 
   6   7   6      194.76      210.11     16.82 o 
 -11   8   6       14.18        9.50      8.97 o 
 -10   8   6     1667.92     1574.96     62.79 o 
  -9   8   6      221.11      271.17     29.80 o 
  -8   8   6      175.86      180.58     24.01 o 
  -7   8   6       45.31       33.15     11.35 o 
  -6   8   6       11.26       14.30      4.65 o 
  -5   8   6     2219.45     2544.86    185.05 o 
  -4   8   6     1837.14     1979.76     63.43 o 
  -3   8   6        0.28        6.16      3.46 o 
  -2   8   6     1047.19     1016.03     35.90 o 
  -1   8   6      154.33      157.42      8.98 o 
   0   8   6      656.53      791.04     55.66 o 
   1   8   6      699.23      790.24     42.97 o 
   2   8   6      183.22      174.59     10.65 o 
   3   8   6      382.99      340.78     30.62 o 
   4   8   6      389.58      420.51     24.23 o 
   5   8   6      240.72      197.69     14.00 o 
   6   8   6       21.08       23.70      9.29 o 
 -11   9   6       20.34       36.18     17.38 o 
 -10   9   6      311.21      288.58     30.86 o 
  -9   9   6      355.12      334.70     30.77 o 
  -8   9   6      620.94      688.48     75.74 o 
  -7   9   6     1887.10     1866.75    221.29 o 
  -6   9   6        2.97        9.23      5.12 o 
  -5   9   6      201.84      205.52      9.94 o 
  -4   9   6     1568.79     1555.65     79.65 o 
  -3   9   6      500.80      475.00     14.17 o 
  -2   9   6      792.50      760.82     36.02 o 
  -1   9   6       54.23       69.02     12.59 o 
   0   9   6      796.08      885.99     51.02 o 
   1   9   6     2087.78     2210.66    132.48 o 
   2   9   6       98.31       92.94      8.96 o 
   3   9   6       77.69       92.09      9.38 o 
   4   9   6      822.47      853.02     56.99 o 
   5   9   6      378.05      421.49     21.02 o 
 -10  10   6     4652.27     4446.14    110.94 o 
  -9  10   6     4743.40     4811.87    110.41 o 
  -8  10   6        4.99        4.17     10.55 o 
  -7  10   6     2106.42     2298.00    242.64 o 
  -6  10   6      246.73      315.23     47.13 o 
  -5  10   6     6644.11     6264.65    195.51 o 
  -4  10   6     8853.66     8873.11    449.12 o 
  -3  10   6     1777.03     1770.70     83.83 o 
  -2  10   6     3522.04     3670.50    152.07 o 
  -1  10   6     1570.03     1663.37     70.98 o 
   0  10   6      561.40      701.53     46.18 o 
   1  10   6     3632.08     4005.57    209.97 o 
   2  10   6     1681.54     1767.01    119.83 o 
   3  10   6     1026.04     1148.48     64.75 o 
   4  10   6     1658.91     1852.30    105.31 o 
   5  10   6       27.18       24.74      7.76 o 
 -10  11   6      267.90      254.44     31.57 o 
  -9  11   6      574.83      602.17     43.10 o 
  -8  11   6      892.89      849.69     47.98 o 
  -7  11   6       20.38        3.55     10.29 o 
  -6  11   6     2176.39     2355.36    250.52 o 
  -5  11   6     2962.96     2746.23    117.29 o 
  -4  11   6      127.57      141.82     16.58 o 
  -3  11   6     1472.04     1452.07     67.48 o 
  -2  11   6      120.46      114.16      9.26 o 
  -1  11   6     1323.30     1364.04     78.93 o 
   0  11   6     3110.25     3325.89    199.31 o 
   1  11   6       87.19      162.72     37.04 o 
   2  11   6      241.32      285.98     14.71 o 
   3  11   6     1528.34     1733.88     97.00 o 
   4  11   6       22.14       29.51     10.32 o 
  -9  12   6     1322.82     1303.32     62.61 o 
  -8  12   6      778.01      764.29     47.71 o 
  -7  12   6      325.88      325.74     30.95 o 
  -6  12   6      548.25      529.01     25.80 o 
  -5  12   6      205.33      235.76     18.39 o 
  -4  12   6     2203.21     2112.20     49.26 o 
  -3  12   6      156.34      151.40     12.23 o 
  -2  12   6      574.39      571.51     26.82 o 
  -1  12   6       78.39       72.49      8.41 o 
   0  12   6      463.45      476.45     20.46 o 
   1  12   6     2911.08     3319.03    184.19 o 
   2  12   6        2.97        2.14      5.69 o 
   3  12   6      253.85      294.42     19.40 o 
   4  12   6        1.61        4.30      6.37 o 
  -8  13   6      436.47      431.28     38.40 o 
  -7  13   6       11.45        4.26     10.55 o 
  -6  13   6      749.17      753.73     46.12 o 
  -5  13   6      250.32      237.20     19.03 o 
  -4  13   6       39.11       47.11      8.77 o 
  -3  13   6      142.32      167.83     16.94 o 
  -2  13   6       79.24       78.41     10.48 o 
  -1  13   6      305.26      361.52     32.47 o 
   0  13   6      149.13      146.60     11.61 o 
   1  13   6       11.08        7.28      5.87 o 
   2  13   6       15.05       13.67      6.63 o 
   3  13   6       16.61       12.34      6.98 o 
  -7  14   6        0.36       -0.89     10.64 o 
  -6  14   6      140.69      110.77     21.91 o 
  -5  14   6       23.21       18.00     13.66 o 
  -4  14   6      908.13      931.88     35.77 o 
  -3  14   6       32.82       30.25     10.09 o 
  -2  14   6        4.66        8.99      6.85 o 
  -1  14   6      443.31      496.43     40.50 o 
   0  14   6       94.74       73.01     11.16 o 
   1  14   6       48.98       74.60     11.90 o 
   2  14   6       89.16       87.35     13.08 o 
  -6  15   6        5.78        4.61     11.35 o 
  -5  15   6       36.50       40.71     17.12 o 
  -4  15   6       35.83       29.92     10.52 o 
  -3  15   6      103.03      108.48     15.45 o 
  -2  15   6       27.65       26.47      9.94 o 
  -1  15   6       27.15       29.37     10.63 o 
   0  15   6      363.85      345.37     24.96 o 
 -13   1   7       37.47       20.86     10.44 o 
 -12   1   7        5.98        2.17      7.78 o 
 -11   1   7     1046.61     1080.08     37.56 o 
 -10   1   7     3067.83     3141.53     60.20 o 
  -9   1   7       27.82       41.43      9.88 o 
  -8   1   7      536.50      544.38     56.18 o 
  -7   1   7       21.28       31.62      7.78 o 
  -6   1   7      639.99      684.95     24.45 o 
  -5   1   7     3089.81     3529.93     73.70 o 
  -4   1   7     1475.53     1582.64     33.86 o 
  -3   1   7     3294.71     2653.34    141.59 o 
  -2   1   7     1114.15     1327.91     45.81 o 
  -1   1   7       28.66       19.94      4.41 o 
   0   1   7     2782.11     3131.80     90.68 o 
   1   1   7     2397.09     2585.56     36.90 o 
   2   1   7      969.06      946.85     17.60 o 
   3   1   7     1423.89     1530.16     23.71 o 
   4   1   7        2.89        7.78      4.95 o 
   5   1   7     1538.73     1630.90     31.85 o 
   6   1   7     1003.55      973.91     26.60 o 
 -13   2   7      159.09      128.12     17.53 o 
 -12   2   7        4.33        7.55      8.48 o 
 -11   2   7     1003.84      990.82     39.20 o 
 -10   2   7     1116.10     1154.53     37.13 o 
  -9   2   7     1138.29     1188.98     36.15 o 
  -8   2   7      414.59      383.07     20.31 o 
  -7   2   7      434.51      472.58     21.37 o 
  -6   2   7     2591.01     2465.25     49.26 o 
  -5   2   7     2672.25     2759.74    106.60 o 
  -4   2   7     2098.51     2005.62     38.37 o 
  -3   2   7      730.06      672.45     21.93 o 
  -2   2   7     4441.77     4398.65    367.38 o 
  -1   2   7      957.74      972.59     18.50 o 
   0   2   7     2146.22     2316.50     42.87 o 
   1   2   7     1487.73     1481.63     22.19 o 
   2   2   7      239.61      251.97     11.35 o 
   3   2   7      306.85      318.02     11.69 o 
   4   2   7      441.56      451.66     16.51 o 
   5   2   7      352.55      306.36     15.02 o 
   6   2   7      594.75      536.31     31.18 o 
 -13   3   7     1090.34     1165.94     63.14 o 
 -12   3   7      435.66      475.53     27.52 o 
 -11   3   7      648.58      687.39     30.69 o 
 -10   3   7     2547.05     2732.91     56.74 o 
  -9   3   7      271.13      249.36     17.89 o 
  -8   3   7     1657.62     1852.19     51.22 o 
  -7   3   7     2554.70     2669.78     96.49 o 
  -6   3   7      237.57      270.96     16.15 o 
  -5   3   7     4305.52     4516.42    296.56 o 
  -4   3   7     1564.87     1466.48     55.78 o 
  -2   3   7     2532.77     2824.28     90.95 o 
  -1   3   7      465.37      490.51     21.39 o 
   0   3   7     1806.31     2046.17     41.78 o 
   1   3   7     2633.59     2918.32     81.21 o 
   2   3   7      184.93      191.26     10.66 o 
   3   3   7        7.99        8.61      4.84 o 
   4   3   7      316.06      298.63     12.42 o 
   5   3   7       63.59       86.05     11.39 o 
   6   3   7      580.96      586.84     36.29 o 
 -12   4   7     1142.19     1115.26     51.17 o 
 -11   4   7     3238.11     3177.00     94.63 o 
 -10   4   7     3022.50     2995.95     76.58 o 
  -9   4   7     8996.64     9308.76    239.18 o 
  -8   4   7     2313.85     2222.03     47.45 o 
  -7   4   7      864.86      850.82     31.35 o 
  -6   4   7    10214.28     9820.98    597.38 o 
  -5   4   7      175.70      193.26     17.56 o 
  -4   4   7     7399.46     7328.74    214.40 o 
  -3   4   7     4463.50     4442.55    289.16 o 
  -2   4   7      403.65      419.72     12.38 o 
  -1   4   7     5344.61     5576.30    137.37 o 
   0   4   7       28.93       49.36      5.79 o 
   1   4   7     2885.90     3082.10    122.81 o 
   2   4   7     3013.21     3061.75    101.82 o 
   3   4   7      482.78      469.58     19.20 o 
   4   4   7     1691.62     1723.92     36.88 o 
   5   4   7      386.36      385.41     23.98 o 
   6   4   7       13.69       10.17      9.38 o 
 -12   5   7      162.77      116.98     23.94 o 
 -11   5   7       64.38       96.39     14.48 o 
 -10   5   7      148.87      134.12     15.57 o 
  -9   5   7      170.20      160.98     28.56 o 
  -8   5   7      427.70      492.66     23.78 o 
  -7   5   7      997.22      990.84     23.53 o 
  -6   5   7      174.51      232.47     11.75 o 
  -5   5   7      133.16       91.14      7.75 o 
  -4   5   7       61.05       74.80     12.09 o 
  -3   5   7        7.44       33.56      5.23 o 
  -2   5   7      850.45      843.06     20.48 o 
  -1   5   7      294.37      333.47     25.09 o 
   0   5   7        0.28        8.40     10.35 o 
   1   5   7     1199.37     1184.78     55.68 o 
   2   5   7      746.86      775.54     44.65 o 
   3   5   7       17.37       32.02      7.58 o 
   4   5   7     1072.70     1086.97     57.37 o 
   5   5   7       79.57      111.97     12.69 o 
   6   5   7      441.79      392.45     33.43 o 
 -12   6   7      269.49      287.16     33.70 o 
 -11   6   7       37.36       55.69     18.27 o 
 -10   6   7      725.23      690.71     30.31 o 
  -9   6   7     1769.80     1755.67     35.52 o 
  -8   6   7       71.76       71.97      8.90 o 
  -7   6   7       92.58       92.35      8.84 o 
  -6   6   7     1702.60     1799.34     47.06 o 
  -5   6   7     1390.58     1366.17     67.48 o 
  -4   6   7     1464.70     1450.14     52.19 o 
  -3   6   7       78.37      101.55     12.92 o 
  -2   6   7      117.79      136.16      8.23 o 
  -1   6   7     3708.31     4178.40    217.18 o 
   0   6   7      276.98      318.51     37.07 o 
   1   6   7       35.57       42.19      7.76 o 
   2   6   7       61.61       50.20      8.32 o 
   3   6   7       43.84       34.55      8.19 o 
   4   6   7     1114.56     1113.12     31.50 o 
   5   6   7        4.78        0.84      6.70 o 
   6   6   7        4.78        5.56     10.27 o 
 -12   7   7       23.28       16.23     14.72 o 
 -11   7   7        9.32        8.16     12.86 o 
 -10   7   7      205.60      169.43     13.76 o 
  -9   7   7      126.85      128.29     11.71 o 
  -8   7   7      989.64      983.15     26.17 o 
  -7   7   7      287.48      261.34     13.67 o 
  -6   7   7      101.28       89.13      8.61 o 
  -5   7   7      513.53      425.47     20.92 o 
  -4   7   7      121.51      138.22      9.86 o 
  -3   7   7      643.78      692.95     29.71 o 
  -2   7   7      916.16      846.86     37.73 o 
  -1   7   7      160.25      153.07     11.16 o 
   0   7   7      642.04      586.51     46.10 o 
   1   7   7      111.14      136.17     11.58 o 
   2   7   7      133.25      143.20     12.34 o 
   3   7   7     1193.12     1178.23     92.65 o 
   4   7   7       45.83       45.31      9.65 o 
   5   7   7      391.41      366.85     22.29 o 
 -11   8   7      348.06      379.57     37.16 o 
 -10   8   7       42.15       41.74     11.31 o 
  -9   8   7      965.53      938.14     27.64 o 
  -8   8   7     1397.27     1396.11     61.72 o 
  -7   8   7        7.38        7.95      5.17 o 
  -6   8   7       34.51       36.14      6.96 o 
  -5   8   7     1719.71     1763.23     95.74 o 
  -4   8   7     1642.08     1689.87     63.02 o 
  -3   8   7     1129.46     1229.51     68.10 o 
  -2   8   7      201.63      215.39     12.82 o 
  -1   8   7      145.99      148.12     12.80 o 
   0   8   7     1299.94     1405.99     63.37 o 
   1   8   7       17.82       17.36      6.74 o 
   2   8   7      243.92      249.19     17.23 o 
   3   8   7      399.15      453.98     34.78 o 
   4   8   7       12.59       17.33      8.33 o 
   5   8   7     1308.56     1339.71     85.65 o 
 -11   9   7      480.29      644.92     48.51 o 
 -10   9   7     2115.21     2114.40     54.30 o 
  -9   9   7      113.46      106.83     11.61 o 
  -8   9   7      736.15      756.59     62.21 o 
  -7   9   7      233.83      203.47     20.23 o 
  -6   9   7        7.13       11.59      5.65 o 
  -5   9   7     4058.34     3833.58    145.61 o 
  -4   9   7      108.35       94.94      9.37 o 
  -3   9   7      755.52      712.31     46.43 o 
  -2   9   7     2354.89     2264.29    132.69 o 
  -1   9   7      293.27      317.32     24.39 o 
   0   9   7     3213.49     3354.45    214.50 o 
   1   9   7     1159.69     1174.88     92.07 o 
   2   9   7      155.60      217.58     15.54 o 
   3   9   7     1187.37     1162.70     74.89 o 
   4   9   7       90.76       87.85     12.44 o 
 -10  10   7      118.82      105.95     15.96 o 
  -9  10   7      191.70      201.70     19.15 o 
  -8  10   7      421.12      425.12     19.74 o 
  -7  10   7      132.88       97.29     10.81 o 
  -6  10   7     1151.02     1112.88     69.85 o 
  -5  10   7      440.37      443.73     24.13 o 
  -4  10   7      318.00      315.68     18.68 o 
  -3  10   7      274.92      261.96     20.90 o 
  -2  10   7      324.51      321.07     17.86 o 
  -1  10   7      675.10      717.67     36.32 o 
   0  10   7     1301.52     1450.97    127.70 o 
   1  10   7      518.09      547.73     34.53 o 
   2  10   7        3.02        4.55      6.70 o 
   3  10   7       57.38       57.22     11.04 o 
   4  10   7      477.99      551.61     52.95 o 
 -10  11   7     3180.33     3270.00    270.89 o 
  -9  11   7       69.81       91.04     15.13 o 
  -8  11   7     1782.17     1840.25     50.77 o 
  -7  11   7     1072.45     1015.66     90.48 o 
  -6  11   7      879.92      837.24     25.91 o 
  -5  11   7     6243.44     5994.17    362.95 o 
  -4  11   7      689.94      689.68     28.70 o 
  -3  11   7      451.32      462.22     19.67 o 
  -2  11   7     1141.44     1128.06     45.11 o 
  -1  11   7      111.01       99.87     15.12 o 
   0  11   7     3005.50     3240.18    208.51 o 
   1  11   7      927.47     1070.47     73.80 o 
   2  11   7        0.66        6.69      7.21 o 
   3  11   7      114.57      104.49     13.60 o 
  -9  12   7     1087.24     1146.03     42.83 o 
  -8  12   7        3.27        3.52      8.83 o 
  -7  12   7       64.93       59.62     11.01 o 
  -6  12   7     2315.16     2177.98     91.32 o 
  -5  12   7       36.40       24.95      9.44 o 
  -4  12   7      936.32      911.16     60.66 o 
  -3  12   7      552.17      590.22     22.95 o 
  -2  12   7      557.79      557.86     32.97 o 
  -1  12   7     2263.72     2190.41    114.06 o 
   0  12   7      185.24      216.47     17.98 o 
   1  12   7      197.04      215.74     42.95 o 
   2  12   7     1097.86     1322.35     73.42 o 
  -8  13   7      332.67      327.26     35.30 o 
  -7  13   7      728.61      771.28     42.57 o 
  -6  13   7     1664.78     1656.28    100.46 o 
  -5  13   7        9.23        6.87      8.29 o 
  -4  13   7     1225.62     1174.40    102.90 o 
  -3  13   7      362.69      324.37     43.11 o 
  -2  13   7      966.28      992.14     43.12 o 
  -1  13   7      973.77      908.25     77.68 o 
   0  13   7      284.59      341.48     26.64 o 
   1  13   7      265.12      315.47     24.68 o 
  -7  14   7       54.92       77.31     15.02 o 
  -6  14   7       90.52       92.23     21.02 o 
  -5  14   7       18.36       16.84      9.06 o 
  -4  14   7      158.88      161.53     19.72 o 
  -3  14   7      110.73       98.43     11.93 o 
  -2  14   7       20.48       37.13      9.36 o 
  -1  14   7      231.23      217.33     35.15 o 
   0  14   7      159.70      192.57     20.70 o 
  -4  15   7      973.37      973.34     39.07 o 
  -3  15   7       64.24       56.11     15.25 o 
  -2  15   7      272.06      248.13     22.00 o 
 -13   0   8      417.99      471.98     41.15 o 
 -12   0   8      764.57      811.29     49.84 o 
 -11   0   8      280.57      354.12     33.35 o 
 -10   0   8       41.20       42.04     15.96 o 
  -9   0   8     2701.94     2569.56     76.09 o 
  -8   0   8       10.83       13.04     10.46 o 
  -7   0   8      776.96      817.68     40.62 o 
  -6   0   8      560.78      417.71     28.56 o 
  -5   0   8     3726.24     3581.01     78.13 o 
  -4   0   8     9394.00     9564.95    124.60 o 
  -3   0   8     1324.97     1111.58     42.57 o 
  -2   0   8     2603.33     2461.02     64.39 o 
  -1   0   8     6709.58     6657.84     72.56 o 
   0   0   8     2944.65     2781.17     47.96 o 
   1   0   8        0.80        1.99      6.01 o 
   2   0   8       86.41      123.36     19.60 o 
   3   0   8     3751.78     3652.23     92.06 o 
   4   0   8     4463.54     4039.07    101.81 o 
   5   0   8      820.86      734.76     48.16 o 
 -13   1   8      283.38      279.94     35.43 o 
 -12   1   8       71.94       60.34     13.23 o 
 -11   1   8        1.00       -4.19      6.99 o 
 -10   1   8     2255.90     2151.22    108.77 o 
  -9   1   8     1204.88     1185.50     37.03 o 
  -8   1   8     1802.41     1797.00     43.61 o 
  -7   1   8        3.93       51.16     45.58 o 
  -6   1   8      183.83      155.77     13.36 o 
  -5   1   8     1710.55     1676.61     38.18 o 
  -4   1   8      447.20      442.83     19.95 o 
  -3   1   8      354.81      375.58     18.22 o 
  -2   1   8      728.22      735.56     26.74 o 
  -1   1   8      821.40      867.28     19.05 o 
   0   1   8     1375.00     1435.98     47.34 o 
   1   1   8      129.87      122.58     10.13 o 
   2   1   8       37.41       48.72      8.12 o 
   3   1   8      802.51      820.05     43.41 o 
   4   1   8       92.76       91.09     14.45 o 
   5   1   8      759.06      721.55     33.72 o 
 -13   2   8      807.12      747.15     35.77 o 
 -12   2   8      229.41      235.71     20.88 o 
 -11   2   8      997.80      910.17     35.56 o 
 -10   2   8       99.23       86.76     13.76 o 
  -9   2   8      367.55      305.39     20.21 o 
  -8   2   8     2657.45     2439.69     59.95 o 
  -7   2   8     2551.96     2671.50     51.22 o 
  -6   2   8     2897.32     2452.77     92.54 o 
  -5   2   8     1209.80     1063.07     30.94 o 
  -4   2   8      174.50      230.13     15.11 o 
  -3   2   8      825.60      666.84     51.57 o 
  -2   2   8     1569.78     1641.77     25.50 o 
  -1   2   8      761.01      715.46     17.41 o 
   0   2   8     4115.91     4009.88     91.09 o 
   1   2   8     1372.72     1352.84     37.51 o 
   2   2   8       51.33       34.47      7.96 o 
   3   2   8     1118.66     1056.76     28.52 o 
   4   2   8      100.42       94.72     14.65 o 
   5   2   8     2116.95     1978.30     77.95 o 
 -13   3   8      502.85      474.19     29.13 o 
 -12   3   8     1560.06     1657.19     49.72 o 
 -11   3   8       72.57       78.85     14.08 o 
 -10   3   8     5199.19     4974.80     78.44 o 
  -9   3   8      574.69      587.19     27.11 o 
  -8   3   8      671.28      683.81     27.71 o 
  -7   3   8     1808.97     1807.05     50.68 o 
  -6   3   8       65.11       71.19     10.58 o 
  -5   3   8     8977.74     8853.03    487.46 o 
  -4   3   8     2696.28     2579.49    122.39 o 
  -3   3   8       44.13       41.92      8.14 o 
  -2   3   8      517.17      538.68     29.51 o 
  -1   3   8     2613.71     2601.83     94.37 o 
   0   3   8     3355.56     3621.66     75.27 o 
   1   3   8      322.31      343.30     15.96 o 
   2   3   8      612.60      603.96     21.17 o 
   3   3   8       13.47       12.42      8.29 o 
   4   3   8      449.10      479.61     39.11 o 
   5   3   8       83.11       79.73     21.20 o 
 -12   4   8       18.37       11.46     13.04 o 
 -11   4   8       65.36       52.38     12.07 o 
 -10   4   8       37.99       37.25     10.93 o 
  -9   4   8       63.61       50.08     11.06 o 
  -8   4   8      178.56      145.82     14.70 o 
  -7   4   8      214.80      201.96     15.79 o 
  -6   4   8      315.10      224.85     15.92 o 
  -5   4   8      306.84      370.32     27.23 o 
  -4   4   8      352.10      306.03     17.61 o 
  -3   4   8      361.58      276.33     16.38 o 
  -2   4   8      396.43      415.17     21.31 o 
  -1   4   8      195.14      184.97      9.83 o 
   0   4   8       58.35       87.10     13.39 o 
   1   4   8        5.18        5.63      7.30 o 
   2   4   8       99.74       79.78     16.67 o 
   3   4   8      158.24      172.64     17.29 o 
   4   4   8       32.68       30.98     10.83 o 
   5   4   8       10.73        0.89     13.21 o 
 -12   5   8      202.30      176.21     19.06 o 
 -11   5   8       73.81       57.14     12.86 o 
 -10   5   8     5080.25     5216.00     82.08 o 
  -9   5   8     1050.51     1065.83     36.44 o 
  -8   5   8        7.96        9.09      7.51 o 
  -7   5   8      656.95      633.18     26.29 o 
  -6   5   8       77.81       82.90     11.40 o 
  -5   5   8     9093.62     9192.80    455.40 o 
  -4   5   8     2739.50     2530.28    199.14 o 
  -3   5   8     1062.80     1047.72     51.88 o 
  -2   5   8      281.01      261.07     22.15 o 
  -1   5   8      752.18      734.45     67.67 o 
   0   5   8     5073.84     5089.42    107.18 o 
   1   5   8     1586.54     1582.86     88.11 o 
   2   5   8      894.52      874.69     73.08 o 
   3   5   8       10.04       45.04     41.99 o 
   4   5   8      348.77      366.68     24.42 o 
   5   5   8      124.86      109.70     25.54 o 
 -12   6   8      205.79      196.88     29.35 o 
 -11   6   8      380.44      446.83     26.59 o 
 -10   6   8       18.73       16.16      9.25 o 
  -9   6   8      253.37      270.25     19.88 o 
  -8   6   8        8.13       20.97      8.06 o 
  -7   6   8     2202.79     2017.00     46.68 o 
  -6   6   8      776.86      896.44     51.88 o 
  -5   6   8      234.62      287.24     27.67 o 
  -4   6   8       20.01        0.62      5.87 o 
  -3   6   8      105.90       83.47     12.95 o 
  -2   6   8     7147.94     6867.18    731.70 o 
  -1   6   8      117.84      141.91     15.61 o 
   0   6   8     1604.32     1677.81    109.44 o 
   1   6   8      487.17      481.19     25.37 o 
   2   6   8       57.71       41.09     11.24 o 
   3   6   8     2271.93     2349.94     82.52 o 
   4   6   8       12.92        8.07      9.58 o 
 -11   7   8      248.41      228.05     20.79 o 
 -10   7   8     1233.42     1187.58     40.62 o 
  -9   7   8      238.63      207.85     22.35 o 
  -8   7   8       47.54       34.56     10.16 o 
  -7   7   8      150.98      150.09     17.34 o 
  -6   7   8     1250.76     1174.65     80.30 o 
  -5   7   8      335.87      317.25     29.84 o 
  -4   7   8     2536.00     2519.56    169.74 o 
  -3   7   8     1082.84     1096.20     53.90 o 
  -2   7   8       55.96       39.34      9.49 o 
  -1   7   8      772.21      786.93     64.07 o 
   0   7   8       38.83       49.84     10.98 o 
   1   7   8     3989.98     3929.77    258.74 o 
   2   7   8      872.07      883.12     98.97 o 
   3   7   8      236.27      258.87     28.73 o 
   4   7   8      105.88      125.04     17.37 o 
 -11   8   8      319.92      352.61     36.09 o 
 -10   8   8       53.04       54.29     12.60 o 
  -9   8   8     1368.63     1365.84     42.57 o 
  -8   8   8      302.94      399.73     44.79 o 
  -7   8   8       27.31       24.91      8.75 o 
  -6   8   8      660.89      721.27     28.72 o 
  -5   8   8      256.53      280.46     44.52 o 
  -4   8   8     1513.75     1611.68    184.60 o 
  -3   8   8     2391.90     2598.68    260.20 o 
  -2   8   8      423.68      443.55     36.63 o 
  -1   8   8     1660.83     1738.08     62.52 o 
   0   8   8      492.93      520.50     26.96 o 
   1   8   8        8.89       13.16      9.33 o 
   2   8   8      484.05      569.08     29.75 o 
   3   8   8      629.99      666.91     33.08 o 
   4   8   8     1293.97     1401.02     48.71 o 
 -11   9   8        3.84        1.51     13.48 o 
 -10   9   8      296.41      328.40     35.21 o 
  -9   9   8     2141.54     2056.28    149.88 o 
  -8   9   8     2088.90     2013.37    171.61 o 
  -7   9   8       41.61       43.40     11.20 o 
  -6   9   8       24.99       27.09      9.31 o 
  -5   9   8      815.15      847.99    117.33 o 
  -4   9   8     1860.72     1682.44     63.76 o 
  -3   9   8     2162.50     2112.57    136.40 o 
  -2   9   8      261.41      275.57     19.97 o 
  -1   9   8      774.63      709.29     86.65 o 
   0   9   8     1203.00     1270.34    177.15 o 
   1   9   8      551.85      566.25     29.93 o 
   2   9   8      356.26      336.31     55.16 o 
   3   9   8      182.59      170.36     19.47 o 
 -10  10   8      245.88      317.85     35.74 o 
  -9  10   8     1394.31     1500.21     46.20 o 
  -8  10   8     3246.89     3239.19    262.15 o 
  -7  10   8      814.00      834.49     52.68 o 
  -6  10   8     2363.56     2453.77    284.81 o 
  -5  10   8      991.35     1126.48    159.59 o 
  -4  10   8        8.53       11.44      7.38 o 
  -3  10   8     1419.44     1480.76     74.98 o 
  -2  10   8      285.97      283.62     35.65 o 
  -1  10   8      411.50      470.15     48.33 o 
   0  10   8     1374.07     1461.26    131.21 o 
   1  10   8      250.28      199.05     29.53 o 
   2  10   8      184.20      217.46     21.19 o 
   3  10   8       25.13       22.31     11.15 o 
  -9  11   8      111.57      142.96     26.16 o 
  -8  11   8        5.98        6.25      7.90 o 
  -7  11   8      695.96      733.44     48.07 o 
  -6  11   8      242.96      283.99     30.86 o 
  -5  11   8     1611.68     1477.40     62.79 o 
  -4  11   8      467.13      449.90     41.73 o 
  -3  11   8      388.44      352.86     38.98 o 
  -2  11   8       54.25       58.71     18.58 o 
  -1  11   8      477.54      488.90     45.32 o 
   0  11   8       86.69       71.55     13.78 o 
   1  11   8       10.29       17.31      9.67 o 
   2  11   8      674.83      689.74     49.18 o 
  -8  12   8      819.82     1093.13     58.27 o 
  -7  12   8      982.08     1002.04    102.52 o 
  -6  12   8      140.45      142.25     23.15 o 
  -5  12   8       24.35       11.62     11.62 o 
  -4  12   8      782.22      905.65     40.40 o 
  -3  12   8      345.84      342.22     68.55 o 
  -2  12   8      333.37      364.13     24.24 o 
  -1  12   8      139.57      179.22     18.98 o 
   0  12   8      114.36      141.17     25.01 o 
   1  12   8       28.35       25.80     11.11 o 
  -7  13   8      962.44      936.67     73.12 o 
  -6  13   8      175.74      156.71     25.19 o 
  -5  13   8      455.08      485.87     29.80 o 
  -4  13   8      604.55      656.38     59.24 o 
  -3  13   8      522.00      513.01     44.34 o 
  -2  13   8      167.82      193.63     33.08 o 
  -1  13   8        4.46        5.24      9.50 o 
   0  13   8      407.60      390.18     74.36 o 
  -5  14   8      100.21      106.69     20.09 o 
  -4  14   8      125.30      123.29     28.02 o 
  -3  14   8       62.58       90.15     22.48 o 
  -2  14   8     1301.15     1396.30    101.19 o 
 -12   1   9        6.31        2.69      8.36 o 
 -11   1   9      466.15      485.27     37.74 o 
 -10   1   9     3728.18     3733.97    113.61 o 
  -9   1   9     4548.61     4580.71    107.71 o 
  -8   1   9     2615.46     2541.08     57.51 o 
  -7   1   9       76.44       72.16     11.22 o 
  -6   1   9     1962.41     1992.24     50.64 o 
  -5   1   9      350.31      358.72     19.68 o 
  -4   1   9     2569.67     2730.78    134.80 o 
  -3   1   9     4428.95     4478.15    321.57 o 
  -2   1   9      187.31      188.70     12.07 o 
  -1   1   9     3393.67     3651.56     76.10 o 
   0   1   9       82.36      107.53      8.88 o 
   1   1   9      399.37      422.21     20.31 o 
   2   1   9     2287.12     2458.64     54.41 o 
   3   1   9       45.44       29.91     10.62 o 
   4   1   9     1446.30     1500.46     47.14 o 
 -12   2   9        8.12        8.68      9.09 o 
 -11   2   9     1614.12     1542.72     56.85 o 
 -10   2   9     1110.07     1118.20     40.71 o 
  -9   2   9     2723.14     2704.66     69.22 o 
  -8   2   9       15.64       18.13      8.06 o 
  -7   2   9      450.65      477.67     23.52 o 
  -6   2   9     4182.13     4095.87     64.34 o 
  -5   2   9     1988.57     1980.58    112.36 o 
  -4   2   9       62.62       63.15     10.08 o 
  -3   2   9        9.58       17.62      5.93 o 
  -2   2   9      887.75      886.28     29.67 o 
  -1   2   9     2863.07     2887.78     40.03 o 
   0   2   9       37.67       51.67     10.36 o 
   1   2   9       12.91       16.25      6.77 o 
   2   2   9      167.46      131.67     12.22 o 
   3   2   9      210.61      171.52     26.25 o 
   4   2   9      279.45      264.55     32.46 o 
 -12   3   9        5.24       26.42     11.31 o 
 -11   3   9      297.42      315.89     30.24 o 
 -10   3   9      194.56      210.69     19.40 o 
  -9   3   9      584.30      654.05     29.66 o 
  -8   3   9     1613.70     1634.93     43.86 o 
  -7   3   9       61.08       36.92      9.43 o 
  -6   3   9     1790.91     1907.41     44.62 o 
  -5   3   9        8.85        0.45      5.64 o 
  -4   3   9        3.37        6.81      6.27 o 
  -3   3   9     4034.13     4286.15    111.75 o 
  -2   3   9      160.84      147.89      9.61 o 
  -1   3   9      445.18      551.30     19.89 o 
   0   3   9      188.14      234.99     17.49 o 
   1   3   9        2.94       -2.73      6.60 o 
   2   3   9      122.58      121.60     15.05 o 
   3   3   9        3.30        7.63     11.53 o 
   4   3   9       78.20       65.01     20.40 o 
 -12   4   9      911.93      881.66     37.90 o 
 -11   4   9     2343.13     2192.36     56.36 o 
 -10   4   9     2093.74     2231.48     55.18 o 
  -9   4   9      110.42      122.01     15.05 o 
  -8   4   9     1029.11     1045.22     35.58 o 
  -7   4   9     1487.10     1559.31     46.60 o 
  -6   4   9     1009.23      971.19     46.38 o 
  -5   4   9     1616.27     1564.90    157.46 o 
  -4   4   9      162.36      190.02     24.52 o 
  -3   4   9      331.91      360.39     16.29 o 
  -2   4   9      239.75      267.99     14.27 o 
  -1   4   9        0.36        6.08      6.84 o 
   0   4   9      332.40      304.22     20.03 o 
   1   4   9       51.10       49.71     10.93 o 
   2   4   9     1327.83     1339.37     42.08 o 
   3   4   9      144.68      134.51     16.70 o 
   4   4   9       30.40       28.11     17.56 o 
 -12   5   9      485.03      554.16     30.84 o 
 -11   5   9     1514.04     1496.50     47.54 o 
 -10   5   9      353.03      386.43     24.33 o 
  -9   5   9      169.09      211.55     23.41 o 
  -8   5   9     2462.95     2242.26     52.07 o 
  -7   5   9      670.05      710.90     55.87 o 
  -6   5   9     2252.64     2096.74    217.15 o 
  -5   5   9       28.62       29.10      8.76 o 
  -4   5   9      865.54      886.55     70.06 o 
  -3   5   9     4737.26     4591.46    155.88 o 
  -2   5   9      248.24      267.85     18.98 o 
  -1   5   9        3.21        0.84      6.74 o 
   0   5   9       20.47       28.52      9.56 o 
   1   5   9      302.39      323.29     40.57 o 
   2   5   9      778.78      738.16     52.50 o 
   3   5   9       18.41       11.84      9.25 o 
 -12   6   9       33.73       28.55     12.01 o 
 -11   6   9      269.89      297.07     23.10 o 
 -10   6   9     1306.95     1218.40     50.02 o 
  -9   6   9     1071.88      986.00     36.72 o 
  -8   6   9      293.86      313.75     25.81 o 
  -7   6   9      132.73      140.86     15.11 o 
  -6   6   9     2336.01     2233.28    129.57 o 
  -5   6   9     7274.25     7149.75    634.28 o 
  -4   6   9       56.76       59.74     10.61 o 
  -3   6   9       48.32       50.88     11.00 o 
  -2   6   9      380.34      421.10     34.76 o 
  -1   6   9      628.57      621.20     28.66 o 
   0   6   9     2579.80     2288.30    284.95 o 
   1   6   9      534.43      612.82     29.77 o 
   2   6   9       17.51       10.23      9.52 o 
   3   6   9      345.35      312.50     24.14 o 
 -11   7   9      410.87      352.73     24.91 o 
 -10   7   9     1257.32     1196.26     42.10 o 
  -9   7   9      651.81      577.12     28.85 o 
  -8   7   9      784.93      750.31     58.58 o 
  -7   7   9       17.55       21.08      8.78 o 
  -6   7   9     1922.29     1824.44    115.91 o 
  -5   7   9      530.80      534.18     41.68 o 
  -4   7   9     1126.21     1096.58     76.85 o 
  -3   7   9      220.40      209.05     36.63 o 
  -2   7   9       52.73       56.57     14.81 o 
  -1   7   9     4561.18     4462.24    288.85 o 
   0   7   9       37.77       33.11     11.20 o 
   1   7   9      428.48      437.17     42.13 o 
   2   7   9      862.62      823.48     46.78 o 
   3   7   9        1.70       -0.77      8.87 o 
 -11   8   9       33.24       20.90     11.32 o 
 -10   8   9      144.92      141.65     20.40 o 
  -9   8   9     2009.10     2008.38     52.90 o 
  -8   8   9      345.94      337.99     22.66 o 
  -7   8   9      239.82      236.70     19.12 o 
  -6   8   9      385.51      401.19     30.91 o 
  -5   8   9      679.30      705.74     31.08 o 
  -4   8   9     2332.00     2176.95     74.23 o 
  -3   8   9      200.36      182.62     17.49 o 
  -2   8   9       43.51       59.25     22.57 o 
  -1   8   9      153.54      190.33     18.86 o 
   0   8   9      896.36      897.85     61.28 o 
   1   8   9     1162.47     1201.93     85.31 o 
   2   8   9      184.03      185.39     20.19 o 
 -10   9   9     1126.61     1206.94     51.57 o 
  -9   9   9     1982.00     1960.50     93.87 o 
  -8   9   9      113.79      110.55     23.32 o 
  -7   9   9      282.86      263.04     28.87 o 
  -6   9   9     1013.93      929.21    123.72 o 
  -5   9   9      242.29      285.39     30.06 o 
  -4   9   9     1294.08     1253.68    124.87 o 
  -3   9   9      712.88      703.11     35.83 o 
  -2   9   9       73.90       98.73     14.57 o 
  -1   9   9      971.67      953.35    119.50 o 
   0   9   9       59.66       68.04     13.76 o 
   1   9   9      101.79       63.24     13.86 o 
   2   9   9      430.06      409.13     54.05 o 
  -9  10   9      979.61     1034.95     41.15 o 
  -8  10   9       16.01       27.43     12.90 o 
  -7  10   9       29.45       26.15     13.75 o 
  -6  10   9      191.81      162.21     27.89 o 
  -5  10   9       10.72       10.20     10.82 o 
  -4  10   9      462.81      452.66     26.83 o 
  -3  10   9       80.15       70.98     13.88 o 
  -2  10   9      244.18      256.49     24.79 o 
  -1  10   9      359.40      339.99     43.10 o 
   0  10   9        2.73       14.64      9.82 o 
   1  10   9      241.80      296.75     27.80 o 
  -9  11   9     2072.80     2102.37     87.22 o 
  -8  11   9      170.35      182.11     27.76 o 
  -7  11   9        3.30        0.34      8.08 o 
  -6  11   9       10.82       -2.57      9.13 o 
  -5  11   9       84.46       76.62     19.87 o 
  -4  11   9     1466.45     1413.59    139.28 o 
  -3  11   9       41.51       48.61     12.70 o 
  -2  11   9       21.09       39.91     24.83 o 
  -1  11   9      299.51      327.36     24.67 o 
   0  11   9        1.90        0.09      8.40 o 
  -7  12   9      393.13      315.54     33.17 o 
  -6  12   9       11.96        9.84     12.24 o 
  -5  12   9      691.61      672.75     49.66 o 
  -4  12   9        5.98        8.49      9.08 o 
  -3  12   9      121.35      131.06     17.31 o 
  -2  12   9      667.81      783.89     87.04 o 
  -1  12   9      194.32      170.93     47.89 o 
  -5  13   9      280.47      237.42     33.92 o 
  -4  13   9      952.36      915.28    193.47 o 
  -3  13   9        6.20       15.96     10.30 o 
 -12   0  10      656.41      603.50     45.67 o 
 -11   0  10      248.85      219.32     29.35 o 
 -10   0  10     2475.95     2325.32     80.88 o 
  -9   0  10     1428.77     1346.15     60.13 o 
  -8   0  10      535.67      555.97     38.76 o 
  -7   0  10     3806.27     3764.41     93.74 o 
  -6   0  10      137.70      152.27     21.20 o 
  -5   0  10     4081.64     3953.67     92.06 o 
  -4   0  10     5356.51     5232.33    104.12 o 
  -3   0  10       61.57       79.64     11.71 o 
  -2   0  10     2656.59     2821.99    170.98 o 
  -1   0  10     1969.78     1920.04     60.26 o 
   0   0  10     6321.56     6722.95    124.78 o 
   1   0  10     2851.42     2925.90     85.85 o 
   2   0  10      929.95      929.33     51.79 o 
   3   0  10      625.99      623.81     45.32 o 
 -12   1  10      531.36      478.04     29.28 o 
 -11   1  10      252.64      249.91     21.23 o 
 -10   1  10        0.31        2.71      8.22 o 
  -9   1  10     1629.02     1539.61     45.37 o 
  -8   1  10      292.63      273.15     20.16 o 
  -7   1  10      252.96      277.84     19.78 o 
  -6   1  10     1510.59     1398.17     39.91 o 
  -5   1  10      569.52      574.31     27.40 o 
  -4   1  10     1058.09     1033.72     33.44 o 
  -3   1  10       60.13       65.37      7.72 o 
  -2   1  10       70.54       67.09      7.86 o 
  -1   1  10     1792.83     1926.28     31.98 o 
   0   1  10       18.04       14.05      7.26 o 
   1   1  10        3.60       10.37     10.42 o 
   2   1  10       36.08       45.40     12.64 o 
   3   1  10      622.20      575.65     43.90 o 
 -12   2  10      502.07      498.46     49.00 o 
 -11   2  10      623.99      612.51     37.47 o 
 -10   2  10     1998.72     1813.30     50.85 o 
  -9   2  10      891.26      858.27     34.90 o 
  -8   2  10     1429.85     1283.29     58.84 o 
  -7   2  10      333.03      292.44     46.43 o 
  -6   2  10      138.22      103.12     14.81 o 
  -5   2  10     2814.40     2643.80     53.49 o 
  -4   2  10      205.57      181.70     22.08 o 
  -3   2  10      751.95      721.79     19.71 o 
  -2   2  10      426.71      412.07     15.53 o 
  -1   2  10        3.14        4.59      5.74 o 
   0   2  10      194.52      202.79     14.39 o 
   1   2  10      662.05      725.08     31.39 o 
   2   2  10      977.25     1056.77     56.94 o 
   3   2  10       77.01       81.15     21.55 o 
 -12   3  10      125.20      101.15     16.72 o 
 -11   3  10      980.97     1001.95     39.79 o 
 -10   3  10      737.35      746.70     59.51 o 
  -9   3  10      187.84      206.33     18.81 o 
  -8   3  10       11.70        8.47      7.92 o 
  -7   3  10       26.40       40.12     10.25 o 
  -6   3  10      746.48      744.12     29.76 o 
  -5   3  10        2.07        8.13     11.17 o 
  -4   3  10       10.52        8.95      7.11 o 
  -3   3  10        7.18       13.90      5.35 o 
  -2   3  10      146.96      141.09     11.98 o 
  -1   3  10      253.25      286.56     20.01 o 
   0   3  10       13.31       19.58      8.94 o 
   1   3  10       12.65       29.26     10.78 o 
   2   3  10       48.83       56.49     19.07 o 
   3   3  10      147.30      152.45     27.58 o 
 -12   4  10       87.42      105.69     17.21 o 
 -11   4  10      301.78      302.77     23.59 o 
 -10   4  10      207.86      153.87     17.47 o 
  -9   4  10       79.44       75.20     13.32 o 
  -8   4  10       77.10       80.27     13.48 o 
  -7   4  10        4.48        1.38      6.71 o 
  -6   4  10      195.91      193.99     16.65 o 
  -5   4  10      327.06      274.55     18.71 o 
  -4   4  10       27.25       15.24      7.74 o 
  -3   4  10       20.49       21.58      6.79 o 
  -2   4  10      101.25      121.01     24.34 o 
  -1   4  10       43.37       52.34     11.22 o 
   0   4  10        5.06        2.36      8.09 o 
   1   4  10        8.49       -5.43      7.09 o 
   2   4  10        7.23       10.06      9.50 o 
 -11   5  10      376.07      323.21     24.43 o 
 -10   5  10      176.09      195.38     19.34 o 
  -9   5  10      844.04      964.89     37.31 o 
  -8   5  10      273.83      262.83     20.47 o 
  -7   5  10      276.31      248.15     19.22 o 
  -6   5  10      571.00      513.15     25.68 o 
  -5   5  10       89.87       80.90     12.25 o 
  -4   5  10      767.76      776.61     65.80 o 
  -3   5  10      578.83      556.79     27.31 o 
  -2   5  10     1022.93      947.66     40.97 o 
  -1   5  10      529.23      618.15     29.81 o 
   0   5  10      540.43      597.96     29.76 o 
   1   5  10       86.37       61.54     13.41 o 
   2   5  10      173.34      195.01     19.96 o 
 -11   6  10      610.30      548.69     30.68 o 
 -10   6  10      837.31      824.45     35.84 o 
  -9   6  10       36.46       53.88     12.93 o 
  -8   6  10      183.24      148.87     16.55 o 
  -7   6  10      803.11      839.23     85.31 o 
  -6   6  10     1081.27     1106.83     77.82 o 
  -5   6  10     1192.48     1233.19     76.14 o 
  -4   6  10        1.46        3.01      5.50 o 
  -3   6  10      160.42      211.31     18.78 o 
  -2   6  10      278.76      319.80     22.15 o 
  -1   6  10      598.85      611.50     30.29 o 
   0   6  10      514.08      533.29     44.48 o 
   1   6  10       78.52       85.16     15.48 o 
   2   6  10      217.85      203.83     21.25 o 
 -11   7  10      368.59      376.79     26.90 o 
 -10   7  10        0.43        7.16      9.01 o 
  -9   7  10     1834.04     1814.40    116.98 o 
  -8   7  10     1440.90     1422.50     47.14 o 
  -7   7  10        8.21        3.34      7.56 o 
  -6   7  10     1157.01     1086.12    151.70 o 
  -5   7  10       21.46       19.67      8.98 o 
  -4   7  10      277.88      324.25     22.54 o 
  -3   7  10     3276.68     3246.63    220.60 o 
  -2   7  10      429.55      401.65     49.84 o 
  -1   7  10      964.55     1000.45     57.69 o 
   0   7  10      174.57      223.98     20.69 o 
   1   7  10       41.70       18.96     10.77 o 
 -10   8  10     2598.09     2674.94     64.90 o 
  -9   8  10      106.50      123.48     17.60 o 
  -8   8  10      221.29      227.26     20.22 o 
  -7   8  10     2823.59     2986.13    251.64 o 
  -6   8  10        7.54       32.55     21.99 o 
  -5   8  10     2168.09     1929.08     73.52 o 
  -4   8  10     1210.99     1194.97    110.94 o 
  -3   8  10       90.07       79.51     14.08 o 
  -2   8  10     2748.83     2902.81    208.19 o 
  -1   8  10      532.70      547.35     79.91 o 
   0   8  10     1975.10     1956.09    187.48 o 
   1   8  10      831.10      826.94     38.03 o 
  -9   9  10      133.50      126.49     16.95 o 
  -8   9  10      776.75      753.19     34.05 o 
  -7   9  10      324.96      307.08     22.64 o 
  -6   9  10      403.65      427.93     68.86 o 
  -5   9  10     1536.07     1279.37     61.55 o 
  -4   9  10      387.23      423.87     56.94 o 
  -3   9  10       99.36      114.36     17.83 o 
  -2   9  10        2.63        1.66      8.05 o 
  -1   9  10      265.43      213.90     20.83 o 
   0   9  10      680.53      763.93     64.34 o 
  -9  10  10      700.17      754.78     79.73 o 
  -8  10  10       76.23       38.74     16.58 o 
  -7  10  10        9.79        3.98      7.85 o 
  -6  10  10       21.96        8.25     12.77 o 
  -5  10  10      607.82      574.50     37.69 o 
  -4  10  10      486.45      486.85     28.66 o 
  -3  10  10      426.06      436.57     27.86 o 
  -2  10  10        9.77        6.73      8.57 o 
  -1  10  10       12.64       11.27      9.52 o 
  -7  11  10      266.87      258.78     32.10 o 
  -6  11  10      113.19      112.36     23.94 o 
  -5  11  10        5.54        0.85      8.36 o 
  -4  11  10        2.79       10.07      9.35 o 
  -3  11  10        3.06        5.10     11.75 o 
  -2  11  10      296.10      341.10     25.71 o 
 -11   1  11     1551.44     1460.82     58.40 o 
 -10   1  11     1233.85     1192.70     43.17 o 
  -9   1  11      515.57      515.27     28.16 o 
  -8   1  11     2877.62     2670.65     59.95 o 
  -7   1  11     2732.29     2619.26     68.29 o 
  -6   1  11     1661.00     1607.50     45.09 o 
  -5   1  11     3116.36     3172.77     61.57 o 
  -4   1  11      586.68      629.55     19.85 o 
  -3   1  11      949.84      960.86     24.00 o 
  -2   1  11     2661.83     2861.02     75.50 o 
  -1   1  11      759.18      747.68     25.64 o 
   0   1  11     1359.56     1595.75     60.84 o 
   1   1  11      669.65      790.09     50.11 o 
 -11   2  11        9.16        6.61      9.34 o 
 -10   2  11     2350.24     2290.50     59.10 o 
  -9   2  11     1018.29      974.53     37.91 o 
  -8   2  11       33.65       28.25     10.14 o 
  -7   2  11        6.47        9.93     10.02 o 
  -6   2  11      217.44      235.67     18.97 o 
  -5   2  11      678.43      665.52     29.45 o 
  -4   2  11      169.62      185.24     12.56 o 
  -3   2  11     1970.65     2006.83     52.18 o 
  -2   2  11       14.45       28.63      8.09 o 
  -1   2  11      505.89      498.24     26.74 o 
   0   2  11        6.29       26.26     16.10 o 
   1   2  11      131.51      123.89     24.48 o 
 -11   3  11      110.09      102.51     16.49 o 
 -10   3  11       25.91       47.18     13.08 o 
  -9   3  11       40.13       25.90     15.56 o 
  -8   3  11      268.14      267.45     20.66 o 
  -7   3  11      545.58      554.75     31.44 o 
  -6   3  11        6.25        4.47      7.41 o 
  -5   3  11      178.20      163.17     16.40 o 
  -4   3  11        7.73       21.38      6.99 o 
  -3   3  11      699.21      763.69     37.25 o 
  -2   3  11       62.76       63.06     12.46 o 
  -1   3  11        7.37        5.39      7.74 o 
   0   3  11      211.50      188.12     18.98 o 
   1   3  11       24.78       23.94     16.58 o 
 -11   4  11      109.72      108.97     17.02 o 
 -10   4  11     1424.74     1353.08     46.51 o 
  -9   4  11       37.17       20.02      9.81 o 
  -8   4  11     1300.01     1306.71     74.01 o 
  -7   4  11        3.88        0.71      7.08 o 
  -6   4  11      129.33      158.34     27.40 o 
  -5   4  11     1601.06     1618.95     44.97 o 
  -4   4  11       47.86       49.26      9.31 o 
  -3   4  11      770.33      765.39     32.95 o 
  -2   4  11      447.29      417.74     25.23 o 
  -1   4  11        4.99        2.09      8.31 o 
   0   4  11        3.44       24.79     13.17 o 
   1   4  11       84.00       93.76     16.02 o 
 -11   5  11        5.70       -4.52      9.15 o 
 -10   5  11        2.99       -4.87      8.41 o 
  -9   5  11       30.64       39.91     12.48 o 
  -8   5  11      171.84      168.37     18.08 o 
  -7   5  11     1744.07     1592.53     72.85 o 
  -6   5  11        1.94       -1.06      7.17 o 
  -5   5  11       99.77       96.02     20.31 o 
  -4   5  11      460.53      461.94     26.48 o 
  -3   5  11       67.44       67.78     13.09 o 
  -2   5  11      526.84      514.24     30.73 o 
  -1   5  11       84.66       72.18     13.77 o 
   0   5  11       95.62       92.07     16.05 o 
 -10   6  11     1514.95     1536.15     53.08 o 
  -9   6  11     4748.34     4725.75    138.30 o 
  -8   6  11      574.26      620.46     57.60 o 
  -7   6  11      303.91      311.37     37.16 o 
  -6   6  11      530.03      559.88     28.24 o 
  -5   6  11      305.46      297.79     21.35 o 
  -4   6  11     2762.27     2700.76     62.30 o 
  -3   6  11     1664.23     1693.11    145.75 o 
  -2   6  11       20.56       14.22      9.47 o 
  -1   6  11      684.88      700.99     64.61 o 
   0   6  11       13.90       24.48     11.28 o 
 -10   7  11      706.80      687.61     55.52 o 
  -9   7  11      515.20      551.41     31.10 o 
  -8   7  11     1117.59     1046.02     72.68 o 
  -7   7  11     1208.73     1166.93     41.08 o 
  -6   7  11     1739.29     1806.18    122.12 o 
  -5   7  11     2223.43     1875.78     74.67 o 
  -4   7  11       13.76        7.09     12.64 o 
  -3   7  11      632.27      647.38     32.70 o 
  -2   7  11     1620.25     1592.72    211.43 o 
  -1   7  11      522.34      521.54     30.82 o 
   0   7  11     1381.82     1458.88     92.50 o 
  -9   8  11      709.27      757.59     97.86 o 
  -8   8  11      289.13      325.19     24.49 o 
  -7   8  11        0.84        4.95      9.08 o 
  -6   8  11       35.11       31.66     16.41 o 
  -5   8  11        0.41        4.36      8.72 o 
  -4   8  11      721.63      726.07     72.37 o 
  -3   8  11      231.30      237.76     30.69 o 
  -2   8  11        4.76        5.74      9.54 o 
  -1   8  11       60.65       34.67     12.30 o 
  -8   9  11      573.37      587.07     83.81 o 
  -7   9  11      584.69      584.83     55.30 o 
  -6   9  11      422.63      370.08     37.16 o 
  -5   9  11      555.81      571.10     51.61 o 
  -4   9  11       80.44       78.54     20.18 o 
  -3   9  11       37.47       26.58     11.48 o 
  -2   9  11      159.86      139.33     18.81 o 
  -6  10  11       38.89       35.92     18.27 o 
  -5  10  11       96.54       85.48     15.61 o 
  -4  10  11      299.65      296.93     24.47 o 
 -11   0  12     4534.07     4372.88    121.59 o 
 -10   0  12       16.25       18.36     15.25 o 
  -9   0  12     2115.02     2039.67     79.46 o 
  -8   0  12     3229.26     3145.48     95.96 o 
  -7   0  12       18.07       27.31     15.17 o 
  -6   0  12     2817.55     2815.93     87.71 o 
  -5   0  12      208.42      202.29     26.34 o 
  -4   0  12      376.10      381.84     24.04 o 
  -3   0  12     1422.39     1424.97     43.68 o 
  -2   0  12      128.70      111.65     28.56 o 
  -1   0  12     1467.64     1666.48     69.44 o 
 -11   1  12        2.36        9.60     10.12 o 
 -10   1  12      484.31      451.68     60.31 o 
  -9   1  12      195.12      165.67     18.75 o 
  -8   1  12        1.77       11.49     17.96 o 
  -7   1  12      482.53      491.52     27.97 o 
  -6   1  12       91.23       85.67     14.44 o 
  -5   1  12      276.86      263.33     20.73 o 
  -4   1  12      650.15      702.19     22.08 o 
  -3   1  12      111.65      112.78     10.65 o 
  -2   1  12      172.64      197.92     15.62 o 
  -1   1  12      244.15      251.87     29.98 o 
 -10   2  12      256.42      243.85     22.73 o 
  -9   2  12      510.74      552.85     30.79 o 
  -8   2  12      350.23      375.72     25.52 o 
  -7   2  12       63.19       63.41     13.53 o 
  -6   2  12     1061.71     1060.06     38.81 o 
  -5   2  12      246.90      254.06     20.39 o 
  -4   2  12      152.40      189.17     15.06 o 
  -3   2  12      132.06      151.05     17.67 o 
  -2   2  12       12.59       21.50      9.80 o 
  -1   2  12      546.28      598.09     30.82 o 
 -10   3  12      494.93      456.12     28.81 o 
  -9   3  12       19.30       10.64      9.44 o 
  -8   3  12     1285.46     1162.29     42.13 o 
  -7   3  12        7.66        6.30      8.24 o 
  -6   3  12       19.72        5.97     12.06 o 
  -5   3  12      364.59      351.12     24.18 o 
  -4   3  12       10.27        5.60      6.50 o 
  -3   3  12     1177.15     1248.32     48.29 o 
  -2   3  12       66.69       70.49     17.60 o 
  -1   3  12        3.18        7.34      9.65 o 
 -10   4  12       28.03       29.37     11.58 o 
  -9   4  12      115.81      106.90     16.93 o 
  -8   4  12       79.62       66.11     15.43 o 
  -7   4  12       23.21        8.43     10.69 o 
  -6   4  12       79.13       62.15     13.17 o 
  -5   4  12      121.69      118.24     15.11 o 
  -4   4  12      143.62      172.07     18.75 o 
  -3   4  12        0.61        1.02      7.92 o 
  -2   4  12       27.31       17.37     10.63 o 
  -1   4  12       16.26       22.35     10.96 o 
 -10   5  12      636.44      639.92     34.10 o 
  -9   5  12      120.57      123.25     17.78 o 
  -8   5  12      173.63      139.99     17.94 o 
  -7   5  12      295.85      304.44     22.92 o 
  -6   5  12       12.40        8.63      9.21 o 
  -5   5  12      507.32      518.27     29.43 o 
  -4   5  12      657.04      708.17     64.03 o 
  -3   5  12      212.67      167.57     27.71 o 
  -2   5  12      280.53      311.90     52.24 o 
  -9   6  12      190.89      159.79     22.44 o 
  -8   6  12      173.98      211.07     30.42 o 
  -7   6  12        2.11       12.26      9.76 o 
  -6   6  12     1128.11     1107.28     75.69 o 
  -5   6  12       22.59       14.92      9.79 o 
  -4   6  12      270.85      237.93     42.75 o 
  -3   6  12       35.44       48.25     13.35 o 
  -2   6  12       64.53       55.69     13.89 o 
  -8   7  12      162.68      162.43     46.56 o 
  -7   7  12      856.75      765.00     76.80 o 
  -6   7  12       27.15       17.38     13.75 o 
  -5   7  12     1362.29     1354.75    142.12 o 
  -4   7  12     1087.37     1125.67     43.82 o 
  -3   7  12        0.56        8.65     10.17 o 
  -7   8  12       31.29       13.92     14.72 o 
  -6   8  12     1582.53     1386.86     69.62 o 
  -5   8  12      153.67      168.83     26.69 o 
  -9   1  13      785.29      700.57     43.99 o 
  -8   1  13      332.66      360.05     28.82 o 
  -7   1  13     1279.97     1158.25     43.36 o 
  -6   1  13      392.78      381.64     26.21 o 
  -5   1  13      659.53      636.10     22.38 o 
  -4   1  13      696.12      716.43     27.46 o 
  -3   1  13      874.23      950.31     38.96 o 
  -9   2  13        7.04        5.41     10.82 o 
  -8   2  13      289.80      261.60     22.98 o 
  -7   2  13      985.48     1018.03     60.13 o 
  -6   2  13       75.89       64.95     16.14 o 
  -5   2  13        3.60        4.06      7.33 o 
  -4   2  13      354.24      376.37     35.12 o 
  -3   2  13       15.64       10.70      9.49 o 
  -8   3  13       31.41       26.28     11.17 o 
  -7   3  13       58.08       63.05     14.05 o 
  -6   3  13        6.15        6.28      9.36 o 
  -5   3  13      342.29      324.05     19.82 o 
  -4   3  13      114.79      116.16     17.27 o 
  -8   4  13       78.81       65.89     14.79 o 
  -7   4  13      432.80      425.42     42.57 o 
  -6   4  13       95.29      126.17     17.24 o 
  -5   4  13      327.53      312.97     25.00 o 
  -4   4  13       39.53       23.63     11.63 o 
  -7   5  13      164.04      211.25     21.20 o 
  -6   5  13       31.82       36.51     12.85 o 
  -5   5  13      751.65      734.42     36.62 o 
                                                 
